# Supplementary material for: Tetra-μ-acetato-κ8 O:O′-bis­{[4-methyl-2-(m-tolyl­amino)pyridine-κN]copper(II)}
Source: Acta Crystallogr Sect E Struct Rep Online. 2010 Jan 16;66(Pt 2):m165. doi: 10.1107/S1600536809055858 (PMC2979871; doi:10.1107/S1600536809055858)
Supplement: Supplementary file 1 [file e-66-0m165-sup1.cif]

##############################################################################
###                                                                        ###
###        Electronic paper (Acta Crystallographica Section E)             ###
###                                                                        ###
##############################################################################
#                                                                            #
# This CIF contains the data in a paper accepted for publication in Acta     #
# Crystallographica Section E. It conforms to the requirements of Notes      #
# for Authors for Section E, and has been peer reviewed under the auspices   #
# of the IUCr Commission on Journals.                                        #
#                                                                            #
# Full details of the Crystallographic Information File format               #
# are given in the paper "The Crystallographic Information File (CIF):       #
# a New Standard Archive File for Crystallography" by S. R. Hall, F. H.      #
# Allen and I. D. Brown [Acta Cryst. (1991), A47, 655-685].                  #
#                                                                            #
# The current version of the core CIF dictionary is obtainable from          #
# ftp://ftp.iucr.org/pub/cif_core.dic. The current version number is 2.4.    #
#                                                                            #
# Software is freely available for graphical display of the structure(s) in  #
# this CIF.  For information consult the CIF home page http://www.iucr.org/  #
# cif/home.html                                                              #
#                                                                            #
# This file may be used for bona fide research purposes within the           #
# scientific community so long as proper attribution is given to the journal # 
# article from which it was obtained.                                        #
#                                                                            #
##############################################################################
                                             
data_global
_audit_creation_method     SHELXL-97
_journal_date_recd_electronic     2009-12-12
_journal_date_accepted     2009-12-30
_journal_name_full     'Acta Crystallographica, Section E'
_journal_year     2010
_journal_volume     66
_journal_issue      2
_journal_page_first     m165
_journal_page_last     m165
_journal_paper_category     QM
_journal_coeditor_code     XU2709
_publ_contact_author
;
     Dr. Seik Weng Ng
     Department of Chemistry
     University of Malaya
     50603 Kuala Lumpur
     Malaysia
;
_publ_contact_author_email     seikweng@um.edu.my
_publ_contact_author_fax     '03 7967 4193'
_publ_contact_author_phone     '03 7967 6778'
_publ_section_title
;\
Tetra-\m-acetato-\k^8^<i>O</i>:<i>O</i>'-bis{[4-methyl-2-(<i>m</i>-tolylamino)\
pyridine-\k<i>N</i>]copper(II)}
;
loop_
    _publ_author_name
    _publ_author_address
    'Fairuz, Zainal Abidin'
;
     Department of Chemistry
     University of Malaya
     50603 Kuala Lumpur
     Malaysia
;
    'Aiyub, Zaharah'
;
     Department of Chemistry
     University of Malaya
     50603 Kuala Lumpur
     Malaysia
;
    'Abdullah, Zanariah'
;
     Department of Chemistry
     University of Malaya
     50603 Kuala Lumpur
     Malaysia
;
    'Ng, Seik Weng'
;
     Department of Chemistry
     University of Malaya
     50603 Kuala Lumpur
     Malaysia
;
_publ_section_synopsis     .
data_I
_audit_creation_method     SHELXL-97
_chemical_name_systematic
;
Tetra-\m-acetato-\k^8^<i>O</i>:<i>O</i>'-bis{[4-methyl-2-(<i>m</i>-
tolylamino)pyridine-\k<i>N</i>]copper(II)}
;
_chemical_name_common     ?
_chemical_formula_moiety     'C34 H40 Cu2 N4 O8'
_chemical_formula_sum     'C34 H40 Cu2 N4 O8'
_chemical_formula_iupac     '[Cu2 (C2 H3 O2)4 (C13 H14 N2)2]'
_chemical_formula_weight     759.78
_chemical_melting_point     ?
_symmetry_cell_setting     Triclinic
_symmetry_space_group_name_H-M     'P -1'
_symmetry_space_group_name_Hall     '-P 1'
loop_
    _symmetry_equiv_pos_as_xyz
    'x, y, z'
    '-x, -y, -z'
_cell_length_a     8.2489(4)
_cell_length_b     14.2110(7)
_cell_length_c     16.4484(8)
_cell_angle_alpha     107.7980(10)
_cell_angle_beta     101.9710(10)
_cell_angle_gamma     97.6610(10)
_cell_volume     1755.45(15)
_cell_formula_units_Z     2
_cell_measurement_reflns_used     9994
_cell_measurement_theta_min     2.4
_cell_measurement_theta_max     28.3
_cell_measurement_temperature     295(2)
_exptl_crystal_description     Prism
_exptl_crystal_colour     Blue
_exptl_crystal_size_max     0.40
_exptl_crystal_size_mid     0.10
_exptl_crystal_size_min     0.10
_exptl_crystal_density_diffrn     1.437
_exptl_crystal_density_meas     ?
_exptl_crystal_density_method     'not measured'
_exptl_crystal_F_000     788
_exptl_absorpt_coefficient_mu     1.266
_exptl_absorpt_correction_type     Multi-scan
_exptl_absorpt_process_details     '(SADABS; Sheldrick, 1996)'
_exptl_absorpt_correction_T_min     0.6313
_exptl_absorpt_correction_T_max     0.8838
_diffrn_ambient_temperature     295(2)
_diffrn_radiation_type     MoK\a
_diffrn_radiation_wavelength     0.71073
_diffrn_radiation_source     'fine-focus sealed tube'
_diffrn_radiation_monochromator     graphite
_diffrn_measurement_device_type     'Bruker SMART APEX diffractometer'
_diffrn_measurement_method     '\w scans'
_diffrn_detector_area_resol_mean     ?
_diffrn_reflns_number     21605
_diffrn_reflns_av_R_equivalents     0.0301
_diffrn_reflns_av_sigmaI/netI     0.0353
_diffrn_reflns_theta_min     1.35
_diffrn_reflns_theta_max     27.50
_diffrn_reflns_theta_full     27.50
_diffrn_measured_fraction_theta_max     0.986
_diffrn_measured_fraction_theta_full     0.986
_diffrn_reflns_limit_h_min     -10
_diffrn_reflns_limit_h_max     10
_diffrn_reflns_limit_k_min     -18
_diffrn_reflns_limit_k_max     18
_diffrn_reflns_limit_l_min     -21
_diffrn_reflns_limit_l_max     21
_diffrn_standards_number     0
_diffrn_standards_interval_count     0
_diffrn_standards_interval_time     0
_diffrn_standards_decay_%     0
_reflns_number_total     7963
_reflns_number_gt     6719
_reflns_threshold_expression     I>2\s(I)
_refine_ls_structure_factor_coef     Fsqd
_refine_ls_matrix_type     full
_refine_ls_R_factor_all     0.0761
_refine_ls_R_factor_gt     0.0663
_refine_ls_wR_factor_gt     0.2237
_refine_ls_wR_factor_ref     0.2311
_refine_ls_goodness_of_fit_ref     1.123
_refine_ls_restrained_S_all     1.123
_refine_ls_number_reflns     7963
_refine_ls_number_parameters     442
_refine_ls_number_restraints     0
_refine_ls_hydrogen_treatment     constr
_refine_ls_weighting_scheme     calc
_refine_ls_weighting_details
         'calc w=1/[\s^2^(Fo^2^)+(0.0917P)^2^+6.9746P] where P=(Fo^2^+2Fc^2^)/3'
_atom_sites_solution_hydrogens     geom
_atom_sites_solution_primary     direct
_atom_sites_solution_secondary     difmap
_refine_ls_shift/su_max     0.001
_refine_ls_shift/su_mean     0.001
_refine_diff_density_max     1.012
_refine_diff_density_min     -0.907
_refine_ls_extinction_method     none
_refine_ls_extinction_coef     ?
loop_
    _atom_type_symbol
    _atom_type_description
    _atom_type_scat_dispersion_real
    _atom_type_scat_dispersion_imag
    _atom_type_scat_source
    'C' 'C' 0.0033 0.0016
                         'International Tables Vol C Tables 4.2.6.8 and 6.1.1.4'
    'H' 'H' 0.0000 0.0000
                         'International Tables Vol C Tables 4.2.6.8 and 6.1.1.4'
    'N' 'N' 0.0061 0.0033
                         'International Tables Vol C Tables 4.2.6.8 and 6.1.1.4'
    'O' 'O' 0.0106 0.0060
                         'International Tables Vol C Tables 4.2.6.8 and 6.1.1.4'
    'Cu' 'Cu' 0.3201 1.2651
                         'International Tables Vol C Tables 4.2.6.8 and 6.1.1.4'
_computing_data_collection     'APEX2 (Bruker, 2008)'
_computing_cell_refinement     'SAINT (Bruker, 2008)'
_computing_data_reduction     'SAINT (Bruker, 2008)'
_computing_structure_solution     'SHELXS97 (Sheldrick, 2008)'
_computing_structure_refinement     'SHELXL97 (Sheldrick, 2008)'
_computing_molecular_graphics     'X-SEED (Barbour, 2001)'
_computing_publication_material     'publCIF (Westrip, 2010)'
loop_
    _atom_site_type_symbol
    _atom_site_label
    _atom_site_fract_x
    _atom_site_fract_y
    _atom_site_fract_z
    _atom_site_U_iso_or_equiv
    _atom_site_adp_type
    _atom_site_calc_flag
    _atom_site_refinement_flags
    _atom_site_occupancy
    _atom_site_disorder_assembly
    _atom_site_disorder_group
    Cu Cu1 0.86052(8) 0.69737(5) 0.46112(4) 0.03279(19) Uani d . 1 . .
    Cu Cu2 0.79744(9) 0.63662(5) 0.28585(4) 0.0358(2) Uani d . 1 . .
    N N1 0.9016(6) 0.7346(4) 0.6058(3) 0.0375(10) Uani d . 1 . .
    N N2 0.6928(7) 0.8250(4) 0.6207(3) 0.0477(13) Uani d . 1 . .
    H H2 0.6773 0.8115 0.5647 0.057 Uiso calc R 1 . .
    N N3 0.7634(7) 0.5752(4) 0.1414(3) 0.0446(12) Uani d . 1 . .
    N N4 0.7788(10) 0.7301(4) 0.1219(4) 0.0630(18) Uani d . 1 . .
    H H4 0.7981 0.7548 0.1785 0.076 Uiso calc R 1 . .
    O O1 0.6452(6) 0.7438(4) 0.4354(3) 0.0503(11) Uani d . 1 . .
    O O2 0.6044(6) 0.7040(4) 0.2906(3) 0.0508(11) Uani d . 1 . .
    O O3 0.9404(6) 0.7729(4) 0.3116(3) 0.0502(11) Uani d . 1 . .
    O O4 0.9801(6) 0.8244(3) 0.4577(3) 0.0503(11) Uani d . 1 . .
    O O5 1.0020(6) 0.5821(4) 0.3059(3) 0.0494(11) Uani d . 1 . .
    O O6 1.0653(6) 0.6426(4) 0.4532(3) 0.0515(12) Uani d . 1 . .
    O O7 0.6626(6) 0.5144(4) 0.2927(3) 0.0528(12) Uani d . 1 . .
    O O8 0.7303(6) 0.5625(4) 0.4395(3) 0.0515(11) Uani d . 1 . .
    C C1 0.5674(8) 0.7429(5) 0.3606(4) 0.0399(12) Uani d . 1 . .
    C C2 0.4178(10) 0.7926(6) 0.3580(5) 0.0582(19) Uani d . 1 . .
    H H2A 0.3212 0.7470 0.3134 0.087 Uiso calc R 1 . .
    H H2B 0.4435 0.8530 0.3442 0.087 Uiso calc R 1 . .
    H H2C 0.3930 0.8096 0.4146 0.087 Uiso calc R 1 . .
    C C3 0.9957(7) 0.8375(4) 0.3880(4) 0.0403(13) Uani d . 1 . .
    C C4 1.0904(10) 0.9404(5) 0.3968(6) 0.0580(18) Uani d . 1 . .
    H H4A 1.1758 0.9680 0.4522 0.087 Uiso calc R 1 . .
    H H4B 1.0124 0.9847 0.3948 0.087 Uiso calc R 1 . .
    H H4C 1.1430 0.9339 0.3491 0.087 Uiso calc R 1 . .
    C C5 1.0947(7) 0.5954(5) 0.3810(4) 0.0400(12) Uani d . 1 . .
    C C6 1.2513(9) 0.5518(6) 0.3873(5) 0.0572(18) Uani d . 1 . .
    H H6A 1.3469 0.6033 0.4267 0.086 Uiso calc R 1 . .
    H H6B 1.2708 0.5273 0.3297 0.086 Uiso calc R 1 . .
    H H6C 1.2362 0.4971 0.4096 0.086 Uiso calc R 1 . .
    C C7 0.6589(8) 0.5004(5) 0.3637(5) 0.0437(14) Uani d . 1 . .
    C C8 0.5583(10) 0.4005(5) 0.3577(6) 0.0594(19) Uani d . 1 . .
    H H8A 0.5146 0.4097 0.4087 0.089 Uiso calc R 1 . .
    H H8B 0.6304 0.3526 0.3554 0.089 Uiso calc R 1 . .
    H H8C 0.4658 0.3758 0.3051 0.089 Uiso calc R 1 . .
    C C9 1.0151(8) 0.6885(5) 0.6409(4) 0.0458(14) Uani d . 1 . .
    H H9 1.0743 0.6525 0.6042 0.055 Uiso calc R 1 . .
    C C10 1.0498(8) 0.6906(5) 0.7262(4) 0.0474(15) Uani d . 1 . .
    H H10 1.1312 0.6579 0.7466 0.057 Uiso calc R 1 . .
    C C11 0.9612(8) 0.7425(5) 0.7821(4) 0.0416(13) Uani d . 1 . .
    C C12 0.8430(8) 0.7908(5) 0.7484(4) 0.0402(13) Uani d . 1 . .
    H H12 0.7829 0.8269 0.7845 0.048 Uiso calc R 1 . .
    C C13 0.8138(7) 0.7852(4) 0.6601(4) 0.0331(11) Uani d . 1 . .
    C C14 0.9903(11) 0.7440(7) 0.8763(5) 0.063(2) Uani d . 1 . .
    H H14A 0.8965 0.7633 0.8987 0.095 Uiso calc R 1 . .
    H H14B 1.0929 0.7918 0.9123 0.095 Uiso calc R 1 . .
    H H14C 0.9999 0.6779 0.8777 0.095 Uiso calc R 1 . .
    C C15 0.5887(8) 0.8861(5) 0.6609(4) 0.0404(13) Uani d . 1 . .
    C C16 0.6562(9) 0.9697(5) 0.7366(4) 0.0438(13) Uani d . 1 . .
    H H16 0.7715 0.9842 0.7644 0.053 Uiso calc R 1 . .
    C C17 0.5539(10) 1.0326(5) 0.7719(4) 0.0511(16) Uani d . 1 . .
    C C18 0.3834(11) 1.0100(7) 0.7289(6) 0.066(2) Uani d . 1 . .
    H H18 0.3136 1.0516 0.7515 0.079 Uiso calc R 1 . .
    C C19 0.3146(11) 0.9265(7) 0.6527(7) 0.072(2) Uani d . 1 . .
    H H19 0.1999 0.9125 0.6239 0.086 Uiso calc R 1 . .
    C C20 0.4190(9) 0.8643(6) 0.6201(5) 0.0518(16) Uani d . 1 . .
    H H20 0.3733 0.8070 0.5699 0.062 Uiso calc R 1 . .
    C C21 0.6282(15) 1.1255(7) 0.8540(6) 0.080(3) Uani d . 1 . .
    H H21A 0.5907 1.1829 0.8436 0.120 Uiso calc R 1 . .
    H H21B 0.7497 1.1377 0.8678 0.120 Uiso calc R 1 . .
    H H21C 0.5912 1.1148 0.9027 0.120 Uiso calc R 1 . .
    C C22 0.7531(11) 0.4764(5) 0.1082(4) 0.0535(17) Uani d . 1 . .
    H H22 0.7495 0.4395 0.1460 0.064 Uiso calc R 1 . .
    C C23 0.7473(11) 0.4248(5) 0.0217(5) 0.0571(18) Uani d . 1 . .
    H H23 0.7372 0.3551 0.0019 0.068 Uiso calc R 1 . .
    C C24 0.7568(9) 0.4778(5) -0.0355(4) 0.0495(15) Uani d . 1 . .
    C C25 0.7643(11) 0.5799(6) -0.0030(5) 0.0568(18) Uani d . 1 . .
    H H25 0.7676 0.6179 -0.0399 0.068 Uiso calc R 1 . .
    C C26 0.7669(9) 0.6269(5) 0.0855(4) 0.0461(14) Uani d . 1 . .
    C C27 0.7588(13) 0.4265(6) -0.1297(5) 0.069(2) Uani d . 1 . .
    H H27A 0.7902 0.3625 -0.1358 0.104 Uiso calc R 1 . .
    H H27B 0.8394 0.4683 -0.1454 0.104 Uiso calc R 1 . .
    H H27C 0.6480 0.4159 -0.1681 0.104 Uiso calc R 1 . .
    C C28 0.7628(9) 0.7992(5) 0.0763(4) 0.0479(15) Uani d . 1 . .
    C C29 0.6370(9) 0.7780(6) 0.0001(5) 0.0509(16) Uani d . 1 . .
    H H29 0.5640 0.7149 -0.0241 0.061 Uiso calc R 1 . .
    C C30 0.6161(10) 0.8499(6) -0.0424(5) 0.0590(18) Uani d . 1 . .
    C C31 0.7265(13) 0.9410(7) -0.0052(7) 0.075(2) Uani d . 1 . .
    H H31 0.7166 0.9898 -0.0318 0.090 Uiso calc R 1 . .
    C C32 0.8540(15) 0.9624(7) 0.0719(7) 0.085(3) Uani d . 1 . .
    H H32 0.9281 1.0252 0.0962 0.102 Uiso calc R 1 . .
    C C33 0.8715(10) 0.8916(6) 0.1122(5) 0.0600(19) Uani d . 1 . .
    H H33 0.9569 0.9064 0.1638 0.072 Uiso calc R 1 . .
    C C34 0.4771(12) 0.8248(9) -0.1222(6) 0.083(3) Uani d . 1 . .
    H H34A 0.5157 0.8512 -0.1636 0.124 Uiso calc R 1 . .
    H H34B 0.3845 0.8540 -0.1068 0.124 Uiso calc R 1 . .
    H H34C 0.4400 0.7527 -0.1485 0.124 Uiso calc R 1 . .
loop_
    _atom_site_aniso_label
    _atom_site_aniso_U_11
    _atom_site_aniso_U_22
    _atom_site_aniso_U_33
    _atom_site_aniso_U_12
    _atom_site_aniso_U_13
    _atom_site_aniso_U_23
    Cu1 0.0316(3) 0.0375(4) 0.0286(3) 0.0092(3) 0.0081(3) 0.0095(3)
    Cu2 0.0371(4) 0.0404(4) 0.0286(3) 0.0096(3) 0.0090(3) 0.0092(3)
    N1 0.040(3) 0.043(3) 0.031(2) 0.015(2) 0.0123(19) 0.009(2)
    N2 0.060(3) 0.060(3) 0.028(2) 0.035(3) 0.016(2) 0.010(2)
    N3 0.057(3) 0.046(3) 0.031(2) 0.014(2) 0.008(2) 0.013(2)
    N4 0.111(6) 0.044(3) 0.033(3) 0.016(3) 0.017(3) 0.013(2)
    O1 0.050(3) 0.071(3) 0.035(2) 0.029(2) 0.0111(19) 0.018(2)
    O2 0.042(2) 0.073(3) 0.039(2) 0.025(2) 0.0098(19) 0.017(2)
    O3 0.057(3) 0.046(2) 0.045(3) 0.003(2) 0.016(2) 0.014(2)
    O4 0.060(3) 0.042(2) 0.043(2) 0.000(2) 0.012(2) 0.0105(19)
    O5 0.050(3) 0.062(3) 0.043(2) 0.026(2) 0.019(2) 0.017(2)
    O6 0.044(2) 0.075(3) 0.040(2) 0.029(2) 0.0148(19) 0.016(2)
    O7 0.057(3) 0.046(3) 0.046(3) -0.001(2) 0.016(2) 0.007(2)
    O8 0.058(3) 0.047(3) 0.044(2) 0.000(2) 0.008(2) 0.017(2)
    C1 0.037(3) 0.044(3) 0.043(3) 0.014(2) 0.012(2) 0.019(3)
    C2 0.055(4) 0.076(5) 0.061(4) 0.038(4) 0.021(3) 0.034(4)
    C3 0.034(3) 0.037(3) 0.052(4) 0.008(2) 0.015(3) 0.016(3)
    C4 0.059(4) 0.046(4) 0.073(5) 0.004(3) 0.028(4) 0.023(3)
    C5 0.035(3) 0.040(3) 0.047(3) 0.008(2) 0.013(3) 0.017(3)
    C6 0.045(4) 0.069(5) 0.066(5) 0.025(3) 0.021(3) 0.026(4)
    C7 0.032(3) 0.038(3) 0.059(4) 0.007(2) 0.014(3) 0.013(3)
    C8 0.054(4) 0.039(3) 0.082(5) 0.005(3) 0.022(4) 0.015(3)
    C9 0.045(3) 0.062(4) 0.036(3) 0.024(3) 0.014(3) 0.017(3)
    C10 0.046(3) 0.065(4) 0.037(3) 0.024(3) 0.008(3) 0.021(3)
    C11 0.043(3) 0.050(3) 0.037(3) 0.011(3) 0.014(2) 0.020(3)
    C12 0.047(3) 0.048(3) 0.030(3) 0.016(3) 0.013(2) 0.015(2)
    C13 0.035(3) 0.035(3) 0.030(3) 0.008(2) 0.011(2) 0.009(2)
    C14 0.077(5) 0.090(6) 0.047(4) 0.038(5) 0.028(4) 0.040(4)
    C15 0.045(3) 0.041(3) 0.040(3) 0.016(3) 0.018(3) 0.014(2)
    C16 0.050(4) 0.044(3) 0.043(3) 0.014(3) 0.017(3) 0.017(3)
    C17 0.071(5) 0.047(4) 0.042(3) 0.023(3) 0.027(3) 0.014(3)
    C18 0.060(5) 0.074(5) 0.075(5) 0.035(4) 0.033(4) 0.021(4)
    C19 0.045(4) 0.086(6) 0.086(6) 0.031(4) 0.021(4) 0.023(5)
    C20 0.046(4) 0.055(4) 0.053(4) 0.020(3) 0.013(3) 0.014(3)
    C21 0.117(8) 0.058(5) 0.057(5) 0.031(5) 0.024(5) 0.002(4)
    C22 0.082(5) 0.046(4) 0.037(3) 0.017(3) 0.019(3) 0.018(3)
    C23 0.083(5) 0.036(3) 0.045(4) 0.008(3) 0.017(4) 0.006(3)
    C24 0.058(4) 0.046(3) 0.035(3) 0.007(3) 0.014(3) 0.002(3)
    C25 0.085(5) 0.052(4) 0.037(3) 0.013(4) 0.023(3) 0.017(3)
    C26 0.058(4) 0.044(3) 0.035(3) 0.005(3) 0.011(3) 0.014(3)
    C27 0.098(7) 0.063(5) 0.040(4) 0.014(4) 0.027(4) 0.004(3)
    C28 0.060(4) 0.043(3) 0.044(3) 0.012(3) 0.019(3) 0.016(3)
    C29 0.051(4) 0.057(4) 0.044(3) 0.002(3) 0.013(3) 0.020(3)
    C30 0.058(4) 0.073(5) 0.063(5) 0.022(4) 0.032(4) 0.034(4)
    C31 0.099(7) 0.058(5) 0.080(6) 0.018(5) 0.025(5) 0.039(5)
    C32 0.108(8) 0.053(5) 0.085(7) -0.006(5) 0.011(6) 0.031(5)
    C33 0.060(4) 0.054(4) 0.056(4) 0.001(3) 0.005(3) 0.016(3)
    C34 0.065(5) 0.130(9) 0.066(5) 0.033(6) 0.019(4) 0.045(6)
loop_
    _geom_bond_atom_site_label_1
    _geom_bond_atom_site_label_2
    _geom_bond_site_symmetry_2
    _geom_bond_distance
    _geom_bond_publ_flag
    Cu1 O1 . 1.985(4) y
    Cu1 O4 . 1.961(5) y
    Cu1 O6 . 1.963(4) y
    Cu1 O8 . 1.956(5) y
    Cu1 N1 . 2.215(5) y
    Cu1 Cu2 . 2.6576(9) y
    Cu2 O2 . 1.968(4) y
    Cu2 O3 . 2.001(5) y
    Cu2 O5 . 1.957(5) y
    Cu2 O7 . 1.981(5) y
    Cu2 N3 . 2.208(5) y
    N1 C9 . 1.345(8) ?
    N1 C13 . 1.362(7) ?
    N2 C13 . 1.357(7) ?
    N2 C15 . 1.418(7) ?
    N2 H2 . 0.8600 ?
    N3 C26 . 1.344(8) ?
    N3 C22 . 1.325(9) ?
    N4 C26 . 1.386(9) ?
    N4 C28 . 1.409(9) ?
    N4 H4 . 0.8600 ?
    O1 C1 . 1.259(7) ?
    O2 C1 . 1.236(7) ?
    O3 C3 . 1.255(8) ?
    O4 C3 . 1.245(8) ?
    O5 C5 . 1.254(8) ?
    O6 C5 . 1.262(7) ?
    O7 C7 . 1.248(8) ?
    O8 C7 . 1.251(8) ?
    C1 C2 . 1.501(8) ?
    C2 H2A . 0.9600 ?
    C2 H2B . 0.9600 ?
    C2 H2C . 0.9600 ?
    C3 C4 . 1.513(9) ?
    C4 H4A . 0.9600 ?
    C4 H4B . 0.9600 ?
    C4 H4C . 0.9600 ?
    C5 C6 . 1.503(9) ?
    C6 H6A . 0.9600 ?
    C6 H6B . 0.9600 ?
    C6 H6C . 0.9600 ?
    C7 C8 . 1.509(9) ?
    C8 H8A . 0.9600 ?
    C8 H8B . 0.9600 ?
    C8 H8C . 0.9600 ?
    C9 C10 . 1.362(9) ?
    C9 H9 . 0.9300 ?
    C10 C11 . 1.390(9) ?
    C10 H10 . 0.9300 ?
    C11 C12 . 1.384(8) ?
    C11 C14 . 1.511(9) ?
    C12 C13 . 1.398(8) ?
    C12 H12 . 0.9300 ?
    C14 H14A . 0.9600 ?
    C14 H14B . 0.9600 ?
    C14 H14C . 0.9600 ?
    C15 C20 . 1.369(9) ?
    C15 C16 . 1.380(9) ?
    C16 C17 . 1.391(9) ?
    C16 H16 . 0.9300 ?
    C17 C18 . 1.382(11) ?
    C17 C21 . 1.515(10) ?
    C18 C19 . 1.384(12) ?
    C18 H18 . 0.9300 ?
    C19 C20 . 1.384(10) ?
    C19 H19 . 0.9300 ?
    C20 H20 . 0.9300 ?
    C21 H21A . 0.9600 ?
    C21 H21B . 0.9600 ?
    C21 H21C . 0.9600 ?
    C22 C23 . 1.376(9) ?
    C22 H22 . 0.9300 ?
    C23 C24 . 1.379(10) ?
    C23 H23 . 0.9300 ?
    C24 C25 . 1.373(10) ?
    C24 C27 . 1.503(9) ?
    C25 C26 . 1.397(9) ?
    C25 H25 . 0.9300 ?
    C27 H27A . 0.9600 ?
    C27 H27B . 0.9600 ?
    C27 H27C . 0.9600 ?
    C28 C29 . 1.373(10) ?
    C28 C33 . 1.367(10) ?
    C29 C30 . 1.413(10) ?
    C29 H29 . 0.9300 ?
    C30 C31 . 1.360(12) ?
    C30 C34 . 1.464(12) ?
    C31 C32 . 1.390(14) ?
    C31 H31 . 0.9300 ?
    C32 C33 . 1.371(12) ?
    C32 H32 . 0.9300 ?
    C33 H33 . 0.9300 ?
    C34 H34A . 0.9600 ?
    C34 H34B . 0.9600 ?
    C34 H34C . 0.9600 ?
loop_
    _geom_angle_atom_site_label_1
    _geom_angle_atom_site_label_2
    _geom_angle_atom_site_label_3
    _geom_angle_site_symmetry_1
    _geom_angle_site_symmetry_3
    _geom_angle
    _geom_angle_publ_flag
    O8 Cu1 O4 . . 168.87(19) ?
    O8 Cu1 O6 . . 90.3(2) ?
    O4 Cu1 O6 . . 89.0(2) ?
    O8 Cu1 O1 . . 89.5(2) ?
    O4 Cu1 O1 . . 88.3(2) ?
    O6 Cu1 O1 . . 165.03(19) ?
    O8 Cu1 N1 . . 90.72(19) ?
    O4 Cu1 N1 . . 100.40(19) ?
    O6 Cu1 N1 . . 96.21(18) ?
    O1 Cu1 N1 . . 98.76(18) ?
    O8 Cu1 Cu2 . . 84.27(14) ?
    O4 Cu1 Cu2 . . 84.61(14) ?
    O6 Cu1 Cu2 . . 83.56(13) ?
    O1 Cu1 Cu2 . . 81.53(13) ?
    N1 Cu1 Cu2 . . 174.98(14) ?
    O5 Cu2 O2 . . 168.97(19) ?
    O5 Cu2 O7 . . 89.7(2) ?
    O2 Cu2 O7 . . 90.7(2) ?
    O5 Cu2 O3 . . 90.1(2) ?
    O2 Cu2 O3 . . 86.8(2) ?
    O7 Cu2 O3 . . 165.6(2) ?
    O5 Cu2 N3 . . 90.5(2) ?
    O2 Cu2 N3 . . 100.4(2) ?
    O7 Cu2 N3 . . 95.3(2) ?
    O3 Cu2 N3 . . 99.0(2) ?
    O5 Cu2 Cu1 . . 83.70(13) ?
    O2 Cu2 Cu1 . . 85.41(13) ?
    O7 Cu2 Cu1 . . 82.92(14) ?
    O3 Cu2 Cu1 . . 82.78(14) ?
    N3 Cu2 Cu1 . . 173.93(14) ?
    C9 N1 C13 . . 116.6(5) ?
    C9 N1 Cu1 . . 113.6(4) ?
    C13 N1 Cu1 . . 129.2(4) ?
    C13 N2 C15 . . 127.8(5) ?
    C13 N2 H2 . . 116.1 ?
    C15 N2 H2 . . 116.1 ?
    C26 N3 C22 . . 116.8(6) ?
    C26 N3 Cu2 . . 127.7(4) ?
    C22 N3 Cu2 . . 115.2(4) ?
    C26 N4 C28 . . 127.2(6) ?
    C26 N4 H4 . . 116.4 ?
    C28 N4 H4 . . 116.4 ?
    C1 O1 Cu1 . . 125.2(4) ?
    C1 O2 Cu2 . . 122.2(4) ?
    C3 O3 Cu2 . . 123.2(4) ?
    C3 O4 Cu1 . . 123.4(4) ?
    C5 O5 Cu2 . . 124.1(4) ?
    C5 O6 Cu1 . . 123.7(4) ?
    C7 O7 Cu2 . . 123.7(4) ?
    C7 O8 Cu1 . . 123.3(4) ?
    O2 C1 O1 . . 125.1(6) ?
    O2 C1 C2 . . 118.5(6) ?
    O1 C1 C2 . . 116.4(6) ?
    C1 C2 H2A . . 109.5 ?
    C1 C2 H2B . . 109.5 ?
    H2A C2 H2B . . 109.5 ?
    C1 C2 H2C . . 109.5 ?
    H2A C2 H2C . . 109.5 ?
    H2B C2 H2C . . 109.5 ?
    O4 C3 O3 . . 125.7(6) ?
    O4 C3 C4 . . 116.8(6) ?
    O3 C3 C4 . . 117.5(6) ?
    C3 C4 H4A . . 109.5 ?
    C3 C4 H4B . . 109.5 ?
    H4A C4 H4B . . 109.5 ?
    C3 C4 H4C . . 109.5 ?
    H4A C4 H4C . . 109.5 ?
    H4B C4 H4C . . 109.5 ?
    O5 C5 O6 . . 124.5(6) ?
    O5 C5 C6 . . 118.9(6) ?
    O6 C5 C6 . . 116.6(6) ?
    C5 C6 H6A . . 109.5 ?
    C5 C6 H6B . . 109.5 ?
    H6A C6 H6B . . 109.5 ?
    C5 C6 H6C . . 109.5 ?
    H6A C6 H6C . . 109.5 ?
    H6B C6 H6C . . 109.5 ?
    O7 C7 O8 . . 125.5(6) ?
    O7 C7 C8 . . 117.3(6) ?
    O8 C7 C8 . . 117.1(7) ?
    C7 C8 H8A . . 109.5 ?
    C7 C8 H8B . . 109.5 ?
    H8A C8 H8B . . 109.5 ?
    C7 C8 H8C . . 109.5 ?
    H8A C8 H8C . . 109.5 ?
    H8B C8 H8C . . 109.5 ?
    N1 C9 C10 . . 124.9(6) ?
    N1 C9 H9 . . 117.5 ?
    C10 C9 H9 . . 117.5 ?
    C9 C10 C11 . . 118.7(6) ?
    C9 C10 H10 . . 120.6 ?
    C11 C10 H10 . . 120.6 ?
    C10 C11 C12 . . 118.1(6) ?
    C10 C11 C14 . . 120.8(6) ?
    C12 C11 C14 . . 121.0(6) ?
    C11 C12 C13 . . 120.0(5) ?
    C11 C12 H12 . . 120.0 ?
    C13 C12 H12 . . 120.0 ?
    N1 C13 N2 . . 114.9(5) ?
    N1 C13 C12 . . 121.6(5) ?
    N2 C13 C12 . . 123.5(5) ?
    C11 C14 H14A . . 109.5 ?
    C11 C14 H14B . . 109.5 ?
    H14A C14 H14B . . 109.5 ?
    C11 C14 H14C . . 109.5 ?
    H14A C14 H14C . . 109.5 ?
    H14B C14 H14C . . 109.5 ?
    C20 C15 C16 . . 119.8(6) ?
    C20 C15 N2 . . 118.6(6) ?
    C16 C15 N2 . . 121.5(6) ?
    C15 C16 C17 . . 120.7(7) ?
    C15 C16 H16 . . 119.6 ?
    C17 C16 H16 . . 119.6 ?
    C18 C17 C16 . . 118.5(7) ?
    C18 C17 C21 . . 120.6(7) ?
    C16 C17 C21 . . 120.9(8) ?
    C17 C18 C19 . . 121.2(7) ?
    C17 C18 H18 . . 119.4 ?
    C19 C18 H18 . . 119.4 ?
    C20 C19 C18 . . 119.0(8) ?
    C20 C19 H19 . . 120.5 ?
    C18 C19 H19 . . 120.5 ?
    C15 C20 C19 . . 120.8(7) ?
    C15 C20 H20 . . 119.6 ?
    C19 C20 H20 . . 119.6 ?
    C17 C21 H21A . . 109.5 ?
    C17 C21 H21B . . 109.5 ?
    H21A C21 H21B . . 109.5 ?
    C17 C21 H21C . . 109.5 ?
    H21A C21 H21C . . 109.5 ?
    H21B C21 H21C . . 109.5 ?
    N3 C22 C23 . . 124.4(6) ?
    N3 C22 H22 . . 117.8 ?
    C23 C22 H22 . . 117.8 ?
    C22 C23 C24 . . 119.2(6) ?
    C22 C23 H23 . . 120.4 ?
    C24 C23 H23 . . 120.4 ?
    C23 C24 C25 . . 117.4(6) ?
    C23 C24 C27 . . 121.8(7) ?
    C25 C24 C27 . . 120.8(7) ?
    C24 C25 C26 . . 120.1(7) ?
    C24 C25 H25 . . 120.0 ?
    C26 C25 H25 . . 120.0 ?
    N3 C26 N4 . . 115.7(6) ?
    N3 C26 C25 . . 122.0(6) ?
    N4 C26 C25 . . 122.2(6) ?
    C24 C27 H27A . . 109.5 ?
    C24 C27 H27B . . 109.5 ?
    H27A C27 H27B . . 109.5 ?
    C24 C27 H27C . . 109.5 ?
    H27A C27 H27C . . 109.5 ?
    H27B C27 H27C . . 109.5 ?
    C29 C28 C33 . . 119.7(7) ?
    C29 C28 N4 . . 121.9(7) ?
    C33 C28 N4 . . 118.3(7) ?
    C28 C29 C30 . . 121.5(7) ?
    C28 C29 H29 . . 119.3 ?
    C30 C29 H29 . . 119.3 ?
    C31 C30 C29 . . 117.4(8) ?
    C31 C30 C34 . . 123.1(8) ?
    C29 C30 C34 . . 119.5(8) ?
    C30 C31 C32 . . 121.1(8) ?
    C30 C31 H31 . . 119.4 ?
    C32 C31 H31 . . 119.4 ?
    C33 C32 C31 . . 120.5(8) ?
    C33 C32 H32 . . 119.7 ?
    C31 C32 H32 . . 119.7 ?
    C32 C33 C28 . . 119.8(8) ?
    C32 C33 H33 . . 120.1 ?
    C28 C33 H33 . . 120.1 ?
    C30 C34 H34A . . 109.5 ?
    C30 C34 H34B . . 109.5 ?
    H34A C34 H34B . . 109.5 ?
    C30 C34 H34C . . 109.5 ?
    H34A C34 H34C . . 109.5 ?
    H34B C34 H34C . . 109.5 ?
loop_
    _geom_torsion_atom_site_label_1
    _geom_torsion_atom_site_label_2
    _geom_torsion_atom_site_label_3
    _geom_torsion_atom_site_label_4
    _geom_torsion_site_symmetry_1
    _geom_torsion_site_symmetry_2
    _geom_torsion_site_symmetry_3
    _geom_torsion_site_symmetry_4
    _geom_torsion
    _geom_torsion_publ_flag
    O8 Cu1 Cu2 O5 . . . . -86.6(2) ?
    O4 Cu1 Cu2 O5 . . . . 93.9(2) ?
    O6 Cu1 Cu2 O5 . . . . 4.4(2) ?
    O1 Cu1 Cu2 O5 . . . . -177.0(2) ?
    O8 Cu1 Cu2 O2 . . . . 95.1(2) ?
    O4 Cu1 Cu2 O2 . . . . -84.3(2) ?
    O6 Cu1 Cu2 O2 . . . . -173.9(2) ?
    O1 Cu1 Cu2 O2 . . . . 4.8(2) ?
    O8 Cu1 Cu2 O7 . . . . 3.9(2) ?
    O4 Cu1 Cu2 O7 . . . . -175.6(2) ?
    O6 Cu1 Cu2 O7 . . . . 94.8(2) ?
    O1 Cu1 Cu2 O7 . . . . -86.5(2) ?
    O8 Cu1 Cu2 O3 . . . . -177.5(2) ?
    O4 Cu1 Cu2 O3 . . . . 3.0(2) ?
    O6 Cu1 Cu2 O3 . . . . -86.6(2) ?
    O1 Cu1 Cu2 O3 . . . . 92.1(2) ?
    O8 Cu1 N1 C9 . . . . 73.9(5) ?
    O4 Cu1 N1 C9 . . . . -106.6(5) ?
    O6 Cu1 N1 C9 . . . . -16.5(5) ?
    O1 Cu1 N1 C9 . . . . 163.6(5) ?
    O8 Cu1 N1 C13 . . . . -96.5(5) ?
    O4 Cu1 N1 C13 . . . . 83.0(5) ?
    O6 Cu1 N1 C13 . . . . 173.1(5) ?
    O1 Cu1 N1 C13 . . . . -6.9(5) ?
    O5 Cu2 N3 C26 . . . . -117.0(6) ?
    O2 Cu2 N3 C26 . . . . 61.6(6) ?
    O7 Cu2 N3 C26 . . . . 153.3(6) ?
    O3 Cu2 N3 C26 . . . . -26.8(6) ?
    O5 Cu2 N3 C22 . . . . 56.7(6) ?
    O2 Cu2 N3 C22 . . . . -124.7(6) ?
    O7 Cu2 N3 C22 . . . . -33.1(6) ?
    O3 Cu2 N3 C22 . . . . 146.9(5) ?
    O8 Cu1 O1 C1 . . . . -92.0(6) ?
    O4 Cu1 O1 C1 . . . . 77.1(6) ?
    O6 Cu1 O1 C1 . . . . -2.5(12) ?
    N1 Cu1 O1 C1 . . . . 177.4(5) ?
    Cu2 Cu1 O1 C1 . . . . -7.7(5) ?
    O5 Cu2 O2 C1 . . . . -13.1(15) ?
    O7 Cu2 O2 C1 . . . . 78.8(5) ?
    O3 Cu2 O2 C1 . . . . -87.0(5) ?
    N3 Cu2 O2 C1 . . . . 174.4(5) ?
    Cu1 Cu2 O2 C1 . . . . -4.0(5) ?
    O5 Cu2 O3 C3 . . . . -88.6(5) ?
    O2 Cu2 O3 C3 . . . . 80.8(5) ?
    O7 Cu2 O3 C3 . . . . 0.7(12) ?
    N3 Cu2 O3 C3 . . . . -179.1(5) ?
    Cu1 Cu2 O3 C3 . . . . -5.0(5) ?
    O8 Cu1 O4 C3 . . . . -5.3(15) ?
    O6 Cu1 O4 C3 . . . . 81.3(5) ?
    O1 Cu1 O4 C3 . . . . -84.0(5) ?
    N1 Cu1 O4 C3 . . . . 177.4(5) ?
    Cu2 Cu1 O4 C3 . . . . -2.4(5) ?
    O2 Cu2 O5 C5 . . . . 4.1(15) ?
    O7 Cu2 O5 C5 . . . . -87.9(5) ?
    O3 Cu2 O5 C5 . . . . 77.7(5) ?
    N3 Cu2 O5 C5 . . . . 176.8(5) ?
    Cu1 Cu2 O5 C5 . . . . -5.0(5) ?
    O8 Cu1 O6 C5 . . . . 78.6(5) ?
    O4 Cu1 O6 C5 . . . . -90.3(5) ?
    O1 Cu1 O6 C5 . . . . -10.7(12) ?
    N1 Cu1 O6 C5 . . . . 169.4(5) ?
    Cu2 Cu1 O6 C5 . . . . -5.6(5) ?
    O5 Cu2 O7 C7 . . . . 78.3(5) ?
    O2 Cu2 O7 C7 . . . . -90.7(5) ?
    O3 Cu2 O7 C7 . . . . -11.1(12) ?
    N3 Cu2 O7 C7 . . . . 168.8(5) ?
    Cu1 Cu2 O7 C7 . . . . -5.4(5) ?
    O4 Cu1 O8 C7 . . . . -1.1(15) ?
    O6 Cu1 O8 C7 . . . . -87.5(5) ?
    O1 Cu1 O8 C7 . . . . 77.5(5) ?
    N1 Cu1 O8 C7 . . . . 176.3(5) ?
    Cu2 Cu1 O8 C7 . . . . -4.0(5) ?
    Cu2 O2 C1 O1 . . . . -0.5(10) ?
    Cu2 O2 C1 C2 . . . . -179.9(5) ?
    Cu1 O1 C1 O2 . . . . 7.4(10) ?
    Cu1 O1 C1 C2 . . . . -173.1(5) ?
    Cu1 O4 C3 O3 . . . . -0.7(9) ?
    Cu1 O4 C3 C4 . . . . 179.5(5) ?
    Cu2 O3 C3 O4 . . . . 5.0(9) ?
    Cu2 O3 C3 C4 . . . . -175.2(5) ?
    Cu2 O5 C5 O6 . . . . 2.5(9) ?
    Cu2 O5 C5 C6 . . . . -178.3(5) ?
    Cu1 O6 C5 O5 . . . . 3.7(10) ?
    Cu1 O6 C5 C6 . . . . -175.5(5) ?
    Cu2 O7 C7 O8 . . . . 4.3(9) ?
    Cu2 O7 C7 C8 . . . . -176.4(4) ?
    Cu1 O8 C7 O7 . . . . 1.2(9) ?
    Cu1 O8 C7 C8 . . . . -178.1(4) ?
    C13 N1 C9 C10 . . . . -1.2(10) ?
    Cu1 N1 C9 C10 . . . . -172.9(6) ?
    N1 C9 C10 C11 . . . . 1.0(12) ?
    C9 C10 C11 C12 . . . . -0.7(10) ?
    C9 C10 C11 C14 . . . . 177.8(7) ?
    C10 C11 C12 C13 . . . . 0.9(10) ?
    C14 C11 C12 C13 . . . . -177.6(7) ?
    C9 N1 C13 N2 . . . . -175.8(6) ?
    Cu1 N1 C13 N2 . . . . -5.6(8) ?
    C9 N1 C13 C12 . . . . 1.3(9) ?
    Cu1 N1 C13 C12 . . . . 171.5(4) ?
    C15 N2 C13 N1 . . . . -176.0(6) ?
    C15 N2 C13 C12 . . . . 6.9(11) ?
    C11 C12 C13 N1 . . . . -1.2(9) ?
    C11 C12 C13 N2 . . . . 175.7(6) ?
    C13 N2 C15 C20 . . . . -134.6(7) ?
    C13 N2 C15 C16 . . . . 49.4(10) ?
    C20 C15 C16 C17 . . . . -0.3(10) ?
    N2 C15 C16 C17 . . . . 175.7(6) ?
    C15 C16 C17 C18 . . . . -0.6(10) ?
    C15 C16 C17 C21 . . . . -178.9(7) ?
    C16 C17 C18 C19 . . . . 0.4(13) ?
    C21 C17 C18 C19 . . . . 178.7(9) ?
    C17 C18 C19 C20 . . . . 0.8(14) ?
    C16 C15 C20 C19 . . . . 1.5(11) ?
    N2 C15 C20 C19 . . . . -174.6(7) ?
    C18 C19 C20 C15 . . . . -1.7(13) ?
    C26 N3 C22 C23 . . . . 0.6(12) ?
    Cu2 N3 C22 C23 . . . . -173.8(7) ?
    N3 C22 C23 C24 . . . . 1.6(13) ?
    C22 C23 C24 C25 . . . . -2.7(12) ?
    C22 C23 C24 C27 . . . . 177.3(8) ?
    C23 C24 C25 C26 . . . . 1.8(12) ?
    C27 C24 C25 C26 . . . . -178.2(8) ?
    C22 N3 C26 N4 . . . . -179.6(7) ?
    Cu2 N3 C26 N4 . . . . -6.0(10) ?
    C22 N3 C26 C25 . . . . -1.6(11) ?
    Cu2 N3 C26 C25 . . . . 172.0(6) ?
    C28 N4 C26 N3 . . . . -171.1(7) ?
    C28 N4 C26 C25 . . . . 10.9(13) ?
    C24 C25 C26 N3 . . . . 0.4(12) ?
    C24 C25 C26 N4 . . . . 178.3(8) ?
    C26 N4 C28 C29 . . . . 44.1(12) ?
    C26 N4 C28 C33 . . . . -139.0(8) ?
    C33 C28 C29 C30 . . . . -0.4(11) ?
    N4 C28 C29 C30 . . . . 176.4(7) ?
    C28 C29 C30 C31 . . . . 0.5(12) ?
    C28 C29 C30 C34 . . . . -178.3(8) ?
    C29 C30 C31 C32 . . . . -0.4(14) ?
    C34 C30 C31 C32 . . . . 178.4(10) ?
    C30 C31 C32 C33 . . . . 0.1(17) ?
    C31 C32 C33 C28 . . . . 0.1(16) ?
    C29 C28 C33 C32 . . . . 0.0(13) ?
    N4 C28 C33 C32 . . . . -176.9(9) ?
loop_
    _geom_hbond_atom_site_label_D
    _geom_hbond_atom_site_label_H
    _geom_hbond_atom_site_label_A
    _geom_hbond_site_symmetry_A
    _geom_hbond_distance_DH
    _geom_hbond_distance_HA
    _geom_hbond_distance_DA
    _geom_hbond_angle_DHA
    _geom_hbond_publ_flag
    N2 H2 O1 . 0.86 1.99 2.830(6) 165 yes
    N4 H4 O3 . 0.86 2.18 2.964(8) 152 yes
