# Supplementary material for: Tetra-μ-acetato-κ8 O:O′-bis­{[4-methyl-2-(m-tolyl­amino)pyridine-κN]copper(II)}
Source: Acta Crystallogr Sect E Struct Rep Online. 2010 Jan 16;66(Pt 2):m165. doi: 10.1107/S1600536809055858 (PMC2979871; doi:10.1107/S1600536809055858)
Supplement: Supplementary file 2 [file e-66-0m165-Isup2.hkl]

# 
# h,k,l, Fc-squared, Fo-squared, sigma(Fo-squared) and status flag 
# 
data_I
_shelx_title '  P-1' 
_shelx_refln_list_code          4 
_shelx_F_calc_maximum      196.03 
_exptl_crystal_F_000       788.00 
_reflns_d_resolution_high  0.7696 
 
loop_ 
 _symmetry_equiv_pos_as_xyz 
 'x, y, z' 
 '-x, -y, -z' 
 
_cell_length_a     8.2489 
_cell_length_b    14.2110 
_cell_length_c    16.4484 
_cell_angle_alpha 107.798 
_cell_angle_beta  101.971 
_cell_angle_gamma  97.660 
 
_shelx_F_squared_multiplier     1.000 
 
loop_ 
 _refln_index_h 
 _refln_index_k 
 _refln_index_l 
 _refln_F_squared_calc 
 _refln_F_squared_meas 
 _refln_F_squared_sigma 
 _refln_observed_status 
   1   0   0     7948.12     5903.51    235.31 o 
   2   0   0     5487.97     5777.31    137.40 o 
   3   0   0      451.18      556.70     16.24 o 
   4   0   0      199.35      245.23      9.19 o 
   5   0   0     1516.28     1481.82     30.95 o 
   6   0   0       25.25       27.69      3.06 o 
   7   0   0      166.74      184.94      8.94 o 
   8   0   0       60.13       55.35      4.74 o 
   9   0   0      154.80      151.01      9.80 o 
  10   0   0       99.45       64.51     10.07 o 
 -10   1   0       52.06       44.26      7.39 o 
  -9   1   0        0.55       -6.77      6.38 o 
  -8   1   0        2.17        3.68      3.99 o 
  -7   1   0      142.12      134.61      6.43 o 
  -6   1   0      181.56      157.36      5.69 o 
  -5   1   0     2026.94     1992.43     46.43 o 
  -4   1   0     5681.28     5746.07    116.54 o 
  -3   1   0      310.89      348.17      7.87 o 
  -2   1   0    21927.45    22159.71    449.37 o 
  -1   1   0     9181.52     9508.78    193.33 o 
   0   1   0     5045.62     2118.97    320.85 o 
   1   1   0    38427.61    35117.57    719.59 o 
   2   1   0      203.38      181.59      4.39 o 
   3   1   0      760.55      651.54     16.05 o 
   4   1   0       23.80       31.32      5.58 o 
   5   1   0      301.66      417.15     33.96 o 
   6   1   0       18.75      332.83     16.26 o 
   7   1   0       55.00      395.60     11.72 o 
   9   1   0      104.82      146.19     14.03 o 
  10   1   0       13.34       24.85      5.47 o 
 -10   2   0       12.45       13.91      6.72 o 
  -9   2   0       56.44       58.26      5.45 o 
  -8   2   0       15.82       14.39      4.00 o 
  -7   2   0      221.17      216.97      7.89 o 
  -6   2   0      305.41      311.49      9.37 o 
  -5   2   0        2.01        2.90      2.07 o 
  -4   2   0     9439.66     9945.78    201.39 o 
  -3   2   0     2779.05     2897.58     78.01 o 
  -2   2   0     8205.69     8737.12    177.26 o 
  -1   2   0    10785.92    10678.61    360.46 o 
   0   2   0     4592.09     4658.53    106.76 o 
   1   2   0      437.87      463.76      9.75 o 
   2   2   0     2422.05     2703.12     54.91 o 
   3   2   0        0.95        3.06      1.38 o 
   4   2   0      318.48      282.27      6.92 o 
   5   2   0      861.79      791.60     17.12 o 
   6   2   0       56.46       66.65      7.06 o 
   7   2   0       67.19       72.70      5.50 o 
   8   2   0       45.42       29.81      6.10 o 
   9   2   0        0.36        4.76      6.11 o 
 -10   3   0        0.35        6.32      4.95 o 
  -9   3   0       57.87       77.11      5.67 o 
  -8   3   0       67.99       90.81      5.63 o 
  -7   3   0        0.78        1.08      3.41 o 
  -6   3   0      446.38      432.22     10.32 o 
  -5   3   0      304.78      283.95      8.79 o 
  -4   3   0     2097.54     2275.98     54.82 o 
  -3   3   0    15833.78    16507.73    334.29 o 
  -2   3   0      522.83      413.74      8.94 o 
  -1   3   0      204.25      194.13     15.14 o 
   0   3   0      509.33      503.25     14.62 o 
   1   3   0    12179.53    11805.91    239.44 o 
   2   3   0      105.49      142.35      3.79 o 
   3   3   0       48.49       37.66      2.37 o 
   4   3   0       88.51      105.99      3.97 o 
   5   3   0        1.54       -2.93      2.18 o 
   6   3   0       62.95       53.58      4.43 o 
   7   3   0       11.38       12.32      9.63 o 
   8   3   0        5.32        8.81      5.80 o 
   9   3   0       40.44       48.69      8.04 o 
 -10   4   0       98.00      116.99     11.61 o 
  -9   4   0       65.15       78.35      5.71 o 
  -8   4   0      254.46      251.43      8.93 o 
  -7   4   0       43.64       43.77      4.15 o 
  -6   4   0      155.87      139.10     10.66 o 
  -5   4   0     2557.88     2480.64     50.97 o 
  -4   4   0     5901.03     5719.45    134.98 o 
  -3   4   0     2734.13     3197.21     87.57 o 
  -2   4   0      762.52      824.27     67.48 o 
  -1   4   0      862.48      777.17     16.15 o 
   0   4   0      120.08      138.78      5.68 o 
   1   4   0     1750.33     1662.69     34.02 o 
   2   4   0      125.66      137.32      7.66 o 
   3   4   0      193.30      378.67     11.59 o 
   4   4   0       65.80      112.97      8.08 o 
   5   4   0        0.72        5.87      3.83 o 
   6   4   0      415.66      387.19     11.66 o 
   7   4   0      216.96      193.45     10.45 o 
   8   4   0        9.60        4.52      5.98 o 
   9   4   0       58.84       47.02      7.44 o 
 -10   5   0       37.26       40.33      9.49 o 
  -9   5   0       97.58      104.56      7.52 o 
  -8   5   0       50.58       58.55      6.81 o 
  -6   5   0      258.34      270.17     15.69 o 
  -5   5   0      487.88     1041.36     74.88 o 
  -4   5   0     8414.55     9767.94    362.65 o 
  -3   5   0     4689.43     4731.04    190.45 o 
  -2   5   0     1212.76     1113.78     26.76 o 
  -1   5   0      252.61      211.04      5.11 o 
   0   5   0      243.06      273.91      6.32 o 
   1   5   0      121.14      142.17      7.15 o 
   2   5   0      210.90      214.86      6.62 o 
   3   5   0      673.07      637.60     13.77 o 
   4   5   0      354.24      347.27      8.36 o 
   5   5   0      691.57      738.80     19.28 o 
   6   5   0      176.94      207.19      8.05 o 
   7   5   0      296.48      265.56     13.41 o 
   8   5   0      188.21      165.15     14.37 o 
   9   5   0       11.87        9.60      6.92 o 
 -10   6   0       11.07       20.96      6.90 o 
  -9   6   0      147.21      151.42      9.87 o 
  -8   6   0      217.97      197.93      8.18 o 
  -7   6   0      157.49      155.05      7.13 o 
  -6   6   0     3399.86     3172.70     73.58 o 
  -5   6   0      968.04      972.48     20.76 o 
  -4   6   0      638.33      589.30     12.99 o 
  -3   6   0     5686.84     5440.92    113.19 o 
  -2   6   0        6.32        0.91      1.45 o 
  -1   6   0      385.16      334.09      7.55 o 
   0   6   0       11.87       -0.69      1.61 o 
   1   6   0      417.42      410.29     10.76 o 
   2   6   0        2.41        1.19      1.99 o 
   3   6   0     1836.43     1923.27     57.31 o 
   5   6   0       54.02       64.58      6.03 o 
   6   6   0      172.53      213.40      8.40 o 
   7   6   0       67.86       67.72      5.63 o 
   8   6   0       95.92       98.00     11.51 o 
 -10   7   0       27.17       33.17      7.29 o 
  -9   7   0        7.06       11.90      6.23 o 
  -8   7   0     1229.65     1103.71     27.50 o 
  -7   7   0      894.79      836.56     21.31 o 
  -6   7   0      623.98      598.05     15.69 o 
  -5   7   0     1658.58     1643.90     34.24 o 
  -4   7   0       43.92       29.26      2.33 o 
  -3   7   0      287.05      257.33      7.44 o 
  -2   7   0      832.66      820.05     17.28 o 
  -1   7   0        1.76        5.80      1.51 o 
   0   7   0       90.50       95.21      3.46 o 
   1   7   0       15.07        7.63      1.67 o 
   2   7   0      454.88      431.58      9.86 o 
   3   7   0        0.81        4.79      2.68 o 
   4   7   0      161.21      151.41      6.54 o 
   5   7   0       85.79       89.85      5.38 o 
   6   7   0       69.91       71.60      5.51 o 
   7   7   0      386.95      325.36     11.29 o 
   8   7   0       68.80       59.70      6.47 o 
 -10   8   0      109.36      129.04      9.77 o 
  -9   8   0      199.15      181.69     10.99 o 
  -8   8   0       68.31      134.65     24.04 o 
  -7   8   0     1739.10     1874.87     44.58 o 
  -6   8   0      269.75      293.84      9.22 o 
  -5   8   0      337.38      302.04      7.82 o 
  -4   8   0      188.68      159.55      5.35 o 
  -3   8   0       98.76       62.60      5.31 o 
  -2   8   0       13.19       14.31      1.96 o 
  -1   8   0      305.30      263.99      6.55 o 
   0   8   0       16.55       17.66      1.96 o 
   1   8   0      712.32      804.02     39.34 o 
   2   8   0       10.32        7.22      3.61 o 
   3   8   0        0.40        5.68      4.05 o 
   4   8   0       44.32       53.17      4.30 o 
   5   8   0      381.95      375.33     11.67 o 
   6   8   0       17.37       10.39      5.15 o 
   7   8   0      125.33      115.89      7.16 o 
   8   8   0      222.01      217.29     10.07 o 
  -9   9   0      466.47      419.16     16.64 o 
  -8   9   0      246.04      203.18     10.96 o 
  -7   9   0      209.61      208.78     10.42 o 
  -6   9   0      520.16      558.66     14.86 o 
  -5   9   0      397.95      372.35      9.18 o 
  -4   9   0       57.27       62.53      3.31 o 
  -3   9   0      338.37      310.67      7.76 o 
  -2   9   0      554.79      537.86     12.03 o 
  -1   9   0       11.71        1.68      2.64 o 
   0   9   0      354.02      307.79      7.59 o 
   1   9   0      419.71      406.79     27.91 o 
   2   9   0      125.53      113.92     11.22 o 
   3   9   0       35.44       33.94      3.78 o 
   4   9   0       34.13       18.94      3.82 o 
   5   9   0       48.49       69.41      5.38 o 
   6   9   0      409.28      381.77     12.42 o 
   7   9   0       41.15       48.11      7.12 o 
  -9  10   0       13.81       21.72      6.76 o 
  -8  10   0      254.26      256.91     12.14 o 
  -7  10   0      190.46      259.29     11.81 o 
  -6  10   0        4.28       31.26      7.88 o 
  -5  10   0      302.59      287.92      8.85 o 
  -4  10   0      356.66      404.25     16.52 o 
  -3  10   0       31.44       34.68      3.05 o 
  -2  10   0       78.42       73.73      3.46 o 
  -1  10   0       35.20       30.71      2.57 o 
   0  10   0       49.49       97.89      4.16 o 
   1  10   0      147.74      194.28      7.05 o 
   2  10   0       15.35       41.85      3.81 o 
   3  10   0      152.70      246.54     10.65 o 
   4  10   0      591.42      661.45     18.07 o 
   5  10   0        8.83       34.28      4.99 o 
   6  10   0      125.28      136.53      7.71 o 
   7  10   0      133.20      144.59     10.35 o 
  -9  11   0       39.18       37.48      7.41 o 
  -8  11   0       10.74        3.91      6.09 o 
  -7  11   0      287.94      249.35     11.59 o 
  -6  11   0      151.50      152.13      9.03 o 
  -5  11   0      150.66      126.01      7.85 o 
  -4  11   0      135.50      109.16      4.72 o 
  -3  11   0        0.08       -3.56      2.37 o 
  -2  11   0        3.19        1.56      2.43 o 
  -1  11   0      260.75      259.08     16.33 o 
   0  11   0        1.38        1.69      3.15 o 
   1  11   0       99.34       95.97      7.05 o 
   2  11   0      700.52      635.15     31.66 o 
   3  11   0      127.43      122.06      6.43 o 
   4  11   0      305.77      260.94      9.57 o 
   5  11   0      531.95      503.67     15.14 o 
   6  11   0       12.01       10.06      6.56 o 
  -9  12   0       30.15       29.42      7.25 o 
  -8  12   0       39.37       52.89      7.22 o 
  -7  12   0        0.43        8.70      5.73 o 
  -6  12   0      246.46      244.15     11.24 o 
  -5  12   0       40.17       49.67      9.12 o 
  -4  12   0       86.75       91.59      4.23 o 
  -3  12   0      349.78      335.84      8.65 o 
  -2  12   0      140.85      138.63      5.26 o 
  -1  12   0       81.54       78.00      3.87 o 
   0  12   0      210.90      196.08      7.33 o 
   1  12   0      183.28      165.88      6.96 o 
   2  12   0      154.81      156.95      7.01 o 
   3  12   0      707.19      652.88     17.97 o 
   4  12   0      151.73      152.28      7.65 o 
   5  12   0      158.77      147.05     10.09 o 
  -8  13   0       76.86       71.84      7.99 o 
  -7  13   0       63.91       59.50      7.27 o 
  -6  13   0        9.61       13.78      5.50 o 
  -5  13   0       10.73       14.93      5.15 o 
  -4  13   0       65.86       79.92      5.18 o 
  -3  13   0       44.08       46.42      3.58 o 
  -2  13   0      147.46      163.44      5.86 o 
  -1  13   0       75.90       82.02      5.08 o 
   0  13   0        9.65       21.53      5.69 o 
   1  13   0      568.39      561.86     15.58 o 
   2  13   0      295.16      256.12      9.28 o 
   3  13   0      177.62      162.51      7.86 o 
   4  13   0      296.65      279.82     13.31 o 
   5  13   0        2.94        5.98      6.63 o 
  -7  14   0      124.27      112.51      8.67 o 
  -6  14   0       27.57       32.05      9.62 o 
  -5  14   0        1.99       -1.96      5.16 o 
  -4  14   0       66.14       70.16      9.31 o 
  -3  14   0       34.94       37.80      4.47 o 
  -2  14   0       33.88       36.39      3.59 o 
  -1  14   0      320.92      304.36      9.88 o 
   0  14   0      132.45      131.36      9.48 o 
   1  14   0      184.72      181.64      7.82 o 
   2  14   0      546.47      519.86     15.18 o 
   3  14   0       69.88       76.66      7.83 o 
   4  14   0       38.99       27.91      6.91 o 
  -7  15   0        0.32       -2.90      5.78 o 
  -6  15   0        4.58        4.97      5.87 o 
  -5  15   0       48.65       46.17      6.37 o 
  -4  15   0        1.65       -0.54      6.59 o 
  -3  15   0       35.15       42.35      4.89 o 
  -2  15   0       76.35       83.61      6.85 o 
  -1  15   0       79.76      170.24     16.73 o 
   0  15   0      336.95      382.76     12.14 o 
   1  15   0       71.31       93.78      6.06 o 
   2  15   0       55.75       50.22      7.17 o 
   3  15   0       46.59       40.56      7.30 o 
  -6  16   0        6.08        5.92      6.24 o 
  -5  16   0       43.66       41.59      6.63 o 
  -4  16   0       41.48       40.66      6.30 o 
  -3  16   0        6.92        4.66      5.26 o 
  -2  16   0      114.56      111.14      8.40 o 
  -1  16   0       64.23       74.80      8.69 o 
   0  16   0       46.39       42.51      5.53 o 
   1  16   0      120.15      131.24      9.37 o 
   2  16   0        2.81       -2.86      7.98 o 
  -4  17   0       74.20       84.86      9.85 o 
  -3  17   0       18.65       29.23      6.38 o 
  -2  17   0       27.37       18.11      6.73 o 
  -1  17   0      158.52      167.54     17.09 o 
   0  17   0       25.43       21.65     12.97 o 
  -1 -17   1        0.11       -0.03      6.25 o 
   0 -17   1      121.76      104.33     24.10 o 
   1 -17   1       51.73       65.19     13.31 o 
   2 -17   1       23.45       28.49      6.17 o 
   3 -17   1       67.66       70.23      8.75 o 
   4 -17   1        9.46       14.31      5.95 o 
   5 -17   1        1.18       -0.44      5.87 o 
  -2 -16   1       31.75       14.68     11.07 o 
  -1 -16   1       65.52       58.85     11.35 o 
   0 -16   1       32.11       28.18      6.10 o 
   1 -16   1      420.62      375.09     11.82 o 
   2 -16   1       17.36       30.34      5.86 o 
   3 -16   1       14.38        6.72      5.19 o 
   4 -16   1        4.31        1.53      5.32 o 
   5 -16   1        3.79        0.92      5.65 o 
   6 -16   1        0.51        6.10      6.16 o 
  -3 -15   1       88.78       88.83      8.54 o 
  -2 -15   1       45.64       42.08      6.96 o 
  -1 -15   1      219.75      198.27     10.69 o 
   0 -15   1       36.21       98.86     18.13 o 
   1 -15   1       17.26       51.46     11.03 o 
   2 -15   1      469.29      492.83     13.98 o 
   3 -15   1        0.28       -4.64      3.95 o 
   4 -15   1        3.72       -1.03      4.82 o 
   5 -15   1       24.50       32.21      5.99 o 
   6 -15   1        1.02       -6.11      5.68 o 
   7 -15   1       25.66       17.82      5.95 o 
  -4 -14   1       13.65       13.89      6.44 o 
  -3 -14   1      329.70      310.36     13.91 o 
  -2 -14   1      352.64      358.95     11.57 o 
  -1 -14   1      206.86      222.35      8.47 o 
   0 -14   1      113.91      111.58      5.94 o 
   1 -14   1       44.02       48.43      4.31 o 
   2 -14   1      156.69      165.49      6.10 o 
   3 -14   1       13.94       10.38      3.19 o 
   4 -14   1       26.76       13.68      4.93 o 
   5 -14   1       10.58        2.30      5.10 o 
   6 -14   1      237.27      209.68     11.56 o 
   7 -14   1       57.80       52.94     11.00 o 
   8 -14   1       95.24       96.05      8.78 o 
  -5 -13   1       71.19       66.15      8.01 o 
  -4 -13   1       76.29       77.64      8.01 o 
  -3 -13   1       15.12       11.80      4.20 o 
  -2 -13   1      171.16      135.24      7.18 o 
  -1 -13   1       74.71       74.92      4.91 o 
   0 -13   1        0.03       -4.45      3.90 o 
   1 -13   1       49.48       59.74      6.32 o 
   3 -13   1      358.97      348.91      9.05 o 
   4 -13   1       54.54       83.68      5.19 o 
   5 -13   1        6.96      137.05     13.08 o 
   6 -13   1      110.12      139.42     10.34 o 
   7 -13   1      211.62      256.58     12.23 o 
   8 -13   1       15.34       16.66      6.67 o 
  -6 -12   1       36.72       45.57      7.78 o 
  -5 -12   1        3.43        1.40      5.95 o 
  -4 -12   1      151.08      143.53      7.31 o 
  -3 -12   1       50.19       47.65      6.38 o 
  -2 -12   1        9.75        6.76      3.51 o 
  -1 -12   1       46.14       46.09      4.14 o 
   0 -12   1       32.03       39.70      5.44 o 
   1 -12   1       26.19       29.39      3.01 o 
   2 -12   1       60.14       68.13      3.68 o 
   3 -12   1        0.33       -1.87      2.60 o 
   4 -12   1      375.77      362.55      9.26 o 
   5 -12   1      574.35      541.59     14.52 o 
   6 -12   1      113.67       71.29      7.80 o 
   7 -12   1       90.74       92.60      7.69 o 
   8 -12   1      156.33      162.75     10.37 o 
  -6 -11   1       83.84       87.55      8.61 o 
  -5 -11   1       64.00       69.12      5.73 o 
  -4 -11   1       76.97       75.78      5.42 o 
  -3 -11   1       95.54       75.99      5.03 o 
  -2 -11   1       88.15       87.17      4.97 o 
  -1 -11   1        1.29       -1.33      4.68 o 
   0 -11   1        1.12       -3.43      2.29 o 
   1 -11   1      125.92      131.63      6.57 o 
   2 -11   1       23.76       18.50      2.70 o 
   3 -11   1      904.54      839.81     18.28 o 
   4 -11   1      235.63      242.99      7.93 o 
   5 -11   1      156.76      118.49     15.62 o 
   6 -11   1      557.57      560.86     19.40 o 
   7 -11   1      127.43      130.37      9.04 o 
   8 -11   1      125.30      142.01      9.42 o 
   9 -11   1       96.25      101.90      8.83 o 
  -7 -10   1      101.76       99.16     10.27 o 
  -6 -10   1        0.44       -2.30      4.53 o 
  -5 -10   1      251.90      344.05     11.36 o 
  -4 -10   1       28.15       89.32      6.59 o 
  -3 -10   1       81.66      114.59      5.88 o 
  -2 -10   1       32.92      114.10      6.84 o 
  -1 -10   1       12.61      117.48      4.63 o 
   0 -10   1       22.19       46.73      7.86 o 
   1 -10   1      105.89       99.04      5.22 o 
   2 -10   1      680.47      635.79     14.09 o 
   3 -10   1      328.26      334.01      9.04 o 
   4 -10   1     1379.17     1310.95     27.54 o 
   5 -10   1      381.72      371.61     12.91 o 
   6 -10   1      103.86      114.20      5.83 o 
   7 -10   1      756.31      711.34     23.57 o 
   8 -10   1      149.95      156.25     10.13 o 
   9 -10   1      133.52      146.30     10.04 o 
  -7  -9   1      112.15      136.94      7.83 o 
  -6  -9   1      129.75      240.18     19.23 o 
  -5  -9   1       18.92       53.66      5.05 o 
  -4  -9   1      584.62      523.91     14.68 o 
  -3  -9   1       23.06       18.31      3.25 o 
  -2  -9   1       54.54       46.23      3.48 o 
  -1  -9   1      130.59      141.17      4.76 o 
   0  -9   1       54.54       60.73      3.09 o 
   1  -9   1      114.72       95.62      6.08 o 
   2  -9   1     4256.48     3788.96     77.16 o 
   3  -9   1     2039.43     2009.82     41.37 o 
   4  -9   1      231.14      259.80      8.00 o 
   5  -9   1     1188.83     1137.17     27.45 o 
   6  -9   1      402.92      413.35     11.75 o 
   7  -9   1      169.37      166.18      7.51 o 
   8  -9   1      799.45      678.36     36.07 o 
   9  -9   1      146.45      146.65     10.14 o 
  -8  -8   1      154.20      142.47     10.34 o 
  -7  -8   1        0.70        5.56      4.64 o 
  -6  -8   1       60.94       66.29      5.77 o 
  -5  -8   1      110.96      104.91      6.02 o 
  -4  -8   1      142.35      145.67      6.50 o 
  -3  -8   1      219.90      228.57      7.78 o 
  -2  -8   1        0.54        0.24      1.89 o 
  -1  -8   1        6.46        3.84      2.14 o 
   0  -8   1      699.32      616.76     16.58 o 
   1  -8   1     2360.75     2379.53     48.68 o 
   2  -8   1      180.00      186.10      7.31 o 
   3  -8   1     1841.70     1746.13     49.36 o 
   4  -8   1     1367.01     1384.58     44.82 o 
   5  -8   1        5.23       19.47      3.06 o 
   6  -8   1     1022.59      990.45     24.42 o 
   7  -8   1      172.83      159.28      7.33 o 
   8  -8   1      135.88      121.25      8.84 o 
   9  -8   1      192.04      177.72     14.26 o 
  10  -8   1       23.01       33.82     11.39 o 
  -8  -7   1      249.53      215.94      9.61 o 
  -7  -7   1      184.61      171.02      8.11 o 
  -6  -7   1        9.43        7.20      4.10 o 
  -5  -7   1       11.57        8.54      3.64 o 
  -4  -7   1      118.05      117.43      8.32 o 
  -3  -7   1       71.01       83.08      3.73 o 
  -2  -7   1      101.69       93.82      3.68 o 
  -1  -7   1     1495.17     1523.11     31.50 o 
   0  -7   1       63.86       60.07      2.88 o 
   1  -7   1     2176.36     1899.20     38.92 o 
   2  -7   1     2506.79     2458.71     50.18 o 
   3  -7   1     1478.76     1398.64     28.94 o 
   4  -7   1      572.76      484.11     10.93 o 
   5  -7   1      202.97      182.15      6.74 o 
   6  -7   1        3.35        3.51      3.25 o 
   7  -7   1     1761.20     1643.52     39.39 o 
   8  -7   1       84.43       83.84      5.82 o 
   9  -7   1        0.43        2.06      2.72 o 
  10  -7   1        0.42        4.66      6.58 o 
  -9  -6   1       85.97       96.57      8.92 o 
  -8  -6   1        2.13       16.82      5.03 o 
  -7  -6   1      135.38      129.10      7.07 o 
  -6  -6   1        9.17       14.14      4.04 o 
  -5  -6   1       32.98       39.30      4.02 o 
  -4  -6   1      295.89      299.97     14.68 o 
  -3  -6   1       47.87       42.93      7.88 o 
  -2  -6   1      841.88      921.26     19.40 o 
  -1  -6   1    11142.84    10981.87    222.20 o 
   0  -6   1     2244.07     2186.23     50.23 o 
   1  -6   1      153.49      143.45      7.92 o 
   2  -6   1     1614.01     1407.83     29.02 o 
   3  -6   1     1563.87     1509.17     36.26 o 
   4  -6   1      893.07      878.14     18.70 o 
   5  -6   1     2404.32     2116.04     43.72 o 
   6  -6   1       34.08       35.50      4.98 o 
   7  -6   1        4.00        3.40      4.13 o 
   8  -6   1      188.37      157.89     19.63 o 
   9  -6   1       30.51       34.98      6.05 o 
  10  -6   1        2.53        6.17      6.55 o 
  -9  -5   1       36.48       23.92      7.18 o 
  -8  -5   1       64.83       67.44      5.87 o 
  -7  -5   1      120.50      130.28      8.91 o 
  -6  -5   1      201.61      234.44      8.56 o 
  -5  -5   1      250.70      286.84      9.19 o 
  -4  -5   1      184.47      210.65      7.18 o 
  -3  -5   1      445.75      404.97      9.22 o 
  -2  -5   1     3652.37     3655.88     74.30 o 
  -1  -5   1     3400.32     3594.31     73.08 o 
   0  -5   1     1193.82     1160.33     26.89 o 
   1  -5   1      507.77      362.03      8.00 o 
   2  -5   1      968.80      935.98     19.50 o 
   3  -5   1     7926.40     7925.13    160.02 o 
   4  -5   1     1952.45     2217.66     52.86 o 
   5  -5   1      495.24      697.21     15.26 o 
   6  -5   1      971.67      910.69     22.40 o 
   7  -5   1        1.17        1.56      3.46 o 
   8  -5   1        0.94       11.94      4.28 o 
   9  -5   1        0.37       12.85      6.55 o 
  10  -5   1        2.79       -1.81      5.76 o 
  -9  -4   1       10.39        8.99      6.35 o 
  -8  -4   1        7.04       -4.15      9.21 o 
  -7  -4   1        3.46       22.83      5.91 o 
  -6  -4   1       24.03       36.40      5.35 o 
  -5  -4   1      138.90      132.55      5.80 o 
  -4  -4   1      229.66      209.56      5.64 o 
  -3  -4   1     1851.40     1890.00     38.77 o 
  -2  -4   1     7381.83     7683.55    155.11 o 
  -1  -4   1     4757.06     5008.50    126.91 o 
   0  -4   1        2.13        0.88      1.78 o 
   1  -4   1      584.44      675.07     14.43 o 
   2  -4   1     1068.75     1191.17     28.43 o 
   3  -4   1     3191.65     6426.21    374.53 o 
   4  -4   1    14928.75    16090.98    326.17 o 
   5  -4   1      780.25      775.62     19.27 o 
   6  -4   1       74.38       84.34      4.55 o 
   7  -4   1       16.07       21.46      3.80 o 
   8  -4   1        1.18       -1.68      3.84 o 
   9  -4   1       19.80       17.59      4.68 o 
  10  -4   1       56.87       47.04      5.83 o 
  -9  -3   1        1.91        0.19      5.90 o 
  -8  -3   1      102.95       87.20      7.40 o 
  -7  -3   1       33.80       28.02      4.26 o 
  -6  -3   1       55.50       55.68      3.43 o 
  -5  -3   1      161.92      162.43      8.41 o 
  -4  -3   1     1907.31     1745.97     36.00 o 
  -3  -3   1      763.77      727.56     17.97 o 
  -2  -3   1     1687.79     1605.57     32.85 o 
  -1  -3   1    32133.55    30463.46   1262.28 o 
   0  -3   1    10909.06    11011.30    251.98 o 
   1  -3   1       21.53       40.97      2.80 o 
   2  -3   1     7304.59     7270.15    147.21 o 
   3  -3   1     7156.64     6998.00    141.92 o 
   4  -3   1      964.50     1093.82     26.38 o 
   5  -3   1      606.97      565.96     14.43 o 
   6  -3   1       41.42       36.31      6.76 o 
   7  -3   1       38.86       40.55      5.63 o 
   9  -3   1       12.56       28.96      8.28 o 
  10  -3   1       14.02       23.89      6.93 o 
 -10  -2   1        2.25        6.37      6.62 o 
  -9  -2   1        0.00       14.36      6.00 o 
  -8  -2   1       24.86       33.71      5.93 o 
  -7  -2   1       37.15       37.84      9.80 o 
  -6  -2   1      508.34      507.53     13.96 o 
  -5  -2   1     3344.27     3391.35     81.44 o 
  -4  -2   1       19.74       30.59      2.24 o 
  -3  -2   1     1549.65     1441.55     29.67 o 
  -2  -2   1     7035.38     7025.53    142.25 o 
  -1  -2   1       43.43       47.90      2.76 o 
   0  -2   1    25889.79    22508.61    526.04 o 
   1  -2   1     5822.62     6070.35    123.34 o 
   2  -2   1     5866.92     6180.61    170.91 o 
   3  -2   1     5765.59     5712.15    115.82 o 
   4  -2   1      466.56      507.44     12.83 o 
   5  -2   1      201.27      223.30      6.23 o 
   6  -2   1       60.88       46.92      4.00 o 
   7  -2   1        0.12       -1.31      3.83 o 
   8  -2   1       24.29       29.67      4.40 o 
   9  -2   1       34.53       36.47      5.07 o 
  10  -2   1       26.18       27.17      7.18 o 
 -10  -1   1        0.20        6.94      6.51 o 
  -9  -1   1        5.41       12.07      5.95 o 
  -8  -1   1        3.08       11.59      3.99 o 
  -7  -1   1      524.72      629.49     14.62 o 
  -6  -1   1       58.56       64.28      4.26 o 
  -5  -1   1     4267.76     4189.75     85.31 o 
  -4  -1   1     3258.90     3336.53     76.57 o 
  -3  -1   1      235.01      225.98      6.72 o 
  -2  -1   1     5461.71     5198.11    125.24 o 
  -1  -1   1     8317.86     3689.58    162.79 o 
   0  -1   1     1055.30     1057.52     25.40 o 
   1  -1   1     7924.56     8457.79    234.68 o 
   2  -1   1     1769.31     1873.04     44.95 o 
   3  -1   1       76.08       62.04      3.94 o 
   4  -1   1       44.06       63.32      2.75 o 
   5  -1   1        6.74       -1.19      2.18 o 
   6  -1   1      321.43      336.17     15.49 o 
   7  -1   1        0.27       -1.81      3.37 o 
   8  -1   1        1.66        7.54      3.90 o 
   9  -1   1       84.53      102.77      8.07 o 
  10  -1   1      127.46      113.76      9.18 o 
 -10   0   1      118.00       46.85     10.67 o 
  -8   0   1       62.32       65.43      6.03 o 
  -7   0   1      728.49      693.37     18.38 o 
  -6   0   1     1543.49     1455.79     35.58 o 
  -5   0   1      187.49      200.22      6.61 o 
  -4   0   1     6197.10     6557.13    154.49 o 
  -3   0   1      242.20      189.80      4.76 o 
  -2   0   1     6978.10     7347.06    148.98 o 
  -1   0   1    17697.63    18244.65    538.09 o 
   0   0   1     9026.35     2530.52    363.57 o 
   1   0   1      794.62      828.15     17.03 o 
   2   0   1     2942.82     3138.38     63.72 o 
   3   0   1      544.54      569.48     12.24 o 
   4   0   1      499.94      456.43     10.29 o 
   5   0   1      106.49       82.87      3.89 o 
   6   0   1      325.10      365.97     10.58 o 
   7   0   1      150.35      118.45      6.32 o 
   8   0   1       20.05       22.02      5.74 o 
   9   0   1       29.88       26.42      6.47 o 
  10   0   1       39.22       33.46      7.45 o 
 -10   1   1        0.16       -6.53      6.17 o 
  -9   1   1       55.92       69.89      5.59 o 
  -8   1   1      153.69      148.97      7.05 o 
  -7   1   1        0.58        0.30      3.43 o 
  -6   1   1     1274.69     1311.06     27.68 o 
  -5   1   1     2003.16     1986.66     40.97 o 
  -4   1   1     1594.78     1532.98     31.64 o 
  -3   1   1     3142.15     2915.24     59.33 o 
  -2   1   1     5550.84     5817.94    142.37 o 
  -1   1   1     2327.62     2374.71     55.04 o 
   0   1   1     8083.43     7789.44    158.54 o 
   1   1   1      810.16      746.30     15.42 o 
   2   1   1      404.24      426.64      9.20 o 
   3   1   1       16.39       14.46      1.60 o 
   4   1   1      143.61      139.94      4.36 o 
   5   1   1      131.85      136.46      4.94 o 
   6   1   1      630.39      856.93     18.81 o 
   7   1   1       77.04      202.77      9.95 o 
   8   1   1      209.29      312.14     12.84 o 
   9   1   1      161.09      171.73     10.51 o 
 -10   2   1       56.03       65.14      7.65 o 
  -9   2   1       11.62       20.57      4.67 o 
  -8   2   1      383.46      362.70     11.08 o 
  -7   2   1      331.01      345.27     10.39 o 
  -6   2   1      122.74      103.82      4.63 o 
  -5   2   1     1924.73     1813.29     37.55 o 
  -4   2   1     4652.36     4501.76    105.67 o 
  -3   2   1      113.94      119.28      4.05 o 
  -2   2   1     8701.09     7861.05    159.78 o 
  -1   2   1     7072.86     6807.75    137.95 o 
   0   2   1      146.15      110.89      2.65 o 
   1   2   1        3.32        2.50      1.66 o 
   2   2   1      702.36      759.07     18.45 o 
   3   2   1       29.75       47.03      2.62 o 
   4   2   1        0.37        1.45      1.08 o 
   5   2   1      132.59      144.68     15.34 o 
   6   2   1       90.85       69.36      9.82 o 
   7   2   1      928.51      868.34     28.11 o 
   8   2   1       39.84       45.90      9.64 o 
   9   2   1       48.85       45.37     10.46 o 
 -10   3   1      136.68      145.75      9.58 o 
  -9   3   1      255.40      248.03      9.34 o 
  -8   3   1      151.72      131.22      6.84 o 
  -7   3   1      266.43      283.55      9.17 o 
  -6   3   1      828.19      752.07     16.52 o 
  -5   3   1       69.75       46.17      3.01 o 
  -4   3   1    11654.02    11954.05    241.10 o 
  -3   3   1     7599.95     7412.51    175.99 o 
  -2   3   1       60.56       76.32      2.95 o 
  -1   3   1      982.34     1084.02     22.16 o 
   0   3   1       99.89      122.52      5.80 o 
   1   3   1     3337.98     3289.52     77.24 o 
   2   3   1      428.42      446.78     11.39 o 
   3   3   1      329.54      358.82      8.18 o 
   4   3   1       75.28       69.28      3.15 o 
   5   3   1      578.84      533.40     12.14 o 
   6   3   1      841.30      765.24     20.02 o 
   7   3   1       44.86       48.56      5.34 o 
   8   3   1       37.05       34.63      6.40 o 
   9   3   1       15.51       15.98      6.83 o 
 -10   4   1        7.38        5.37      8.41 o 
  -9   4   1      430.33      400.09     14.91 o 
  -8   4   1      514.84      544.98     18.42 o 
  -7   4   1      535.93      515.08     21.53 o 
  -6   4   1      719.15      764.03     19.42 o 
  -5   4   1     2791.89     3610.92     73.76 o 
  -4   4   1       11.87     1853.60     52.53 o 
  -3   4   1    12055.94    12364.10    303.74 o 
  -2   4   1      822.65      870.57     18.07 o 
  -1   4   1       10.41        8.73      1.36 o 
   0   4   1        4.85       13.83      3.94 o 
   1   4   1      337.24      384.37     12.38 o 
   2   4   1      665.28      579.26     18.24 o 
   3   4   1       95.52      183.51     21.87 o 
   5   4   1      336.62      491.54     17.88 o 
   6   4   1      379.98      511.70     36.22 o 
   7   4   1      192.39      191.22     10.74 o 
   8   4   1        1.76        6.84      6.01 o 
   9   4   1       77.12      105.68      9.14 o 
 -10   5   1      112.75      119.37     11.40 o 
  -9   5   1        1.52        6.09      5.82 o 
  -8   5   1      802.71      811.13     25.34 o 
  -7   5   1     1242.75     1327.07     32.08 o 
  -6   5   1      345.43      418.74     16.36 o 
  -5   5   1     2768.22     2638.38     54.15 o 
  -4   5   1     1061.32     1391.19     84.74 o 
  -2   5   1       59.17       53.84      2.54 o 
  -1   5   1        3.63       11.90      1.56 o 
   0   5   1     1324.76     1294.53     26.71 o 
   1   5   1     1635.35     1576.92     32.39 o 
   2   5   1      693.14      861.94     21.21 o 
   3   5   1      423.11      490.11     16.43 o 
   4   5   1     1111.38     1001.20     24.97 o 
   5   5   1        8.45       10.50      3.56 o 
   6   5   1       45.26       54.37      4.82 o 
   7   5   1      132.48      137.91      9.05 o 
   8   5   1       83.80       90.70      8.31 o 
 -10   6   1      177.42      188.01     11.36 o 
  -8   6   1       66.08       82.11      5.47 o 
  -7   6   1     1159.85     1158.84     28.32 o 
  -6   6   1     2923.39     2676.43     62.29 o 
  -5   6   1       10.07       17.27      4.71 o 
  -4   6   1      381.20      393.35      9.98 o 
  -3   6   1       21.48       37.70      2.38 o 
  -2   6   1      334.89      329.03      7.52 o 
  -1   6   1      545.33      565.23     12.10 o 
   0   6   1       48.91       37.02      2.73 o 
   1   6   1     1055.02     1120.86     23.28 o 
   2   6   1        7.70       15.52      3.26 o 
   3   6   1      358.27      513.01     22.39 o 
   5   6   1      251.15      276.20      9.37 o 
   6   6   1       31.83       38.07      4.66 o 
   7   6   1       22.63       57.55      6.13 o 
   8   6   1      225.01      229.22     12.05 o 
 -10   7   1        2.35        2.22      5.42 o 
  -9   7   1      320.11      286.24     12.90 o 
  -8   7   1     1054.11      895.71     28.70 o 
  -7   7   1        1.97        7.64      3.65 o 
  -6   7   1      348.92      323.06      9.79 o 
  -5   7   1      307.09      279.77      7.30 o 
  -4   7   1       78.66       70.16      3.10 o 
  -3   7   1      284.93      246.65      6.26 o 
  -2   7   1       18.44       18.18      2.05 o 
  -1   7   1      230.74      266.78      6.43 o 
   0   7   1      318.90      265.32      6.48 o 
   1   7   1      309.61      270.09      6.64 o 
   2   7   1      409.53      388.92     12.41 o 
   3   7   1      615.59      529.27     14.33 o 
   4   7   1       28.76       40.89      4.08 o 
   5   7   1       11.18       15.83      4.00 o 
   6   7   1      466.51      446.73     13.57 o 
   7   7   1      120.80      124.33      7.19 o 
   8   7   1       31.16       47.70     10.87 o 
 -10   8   1       34.32       40.07      7.63 o 
  -9   8   1        0.00       18.07      6.46 o 
  -8   8   1      732.38      800.56     26.24 o 
  -7   8   1      837.36     1153.12     35.52 o 
  -6   8   1      181.26      369.06     25.08 o 
  -5   8   1       76.57       92.14      4.04 o 
  -4   8   1        8.65        4.99      2.09 o 
  -3   8   1        9.20       19.66      2.68 o 
  -2   8   1       28.87       24.35      2.40 o 
  -1   8   1        6.43       12.04      1.84 o 
   0   8   1      231.92      225.20      5.90 o 
   1   8   1     2128.42     1957.34     40.35 o 
   2   8   1      236.29      235.25     17.00 o 
   3   8   1       86.87       85.61     14.57 o 
   4   8   1      337.63      296.19      9.80 o 
   5   8   1      187.73      165.32     11.06 o 
   6   8   1       78.38      103.91      7.13 o 
   7   8   1      369.51      386.06     12.95 o 
  -9   9   1      281.79      233.90     12.09 o 
  -8   9   1       67.07       50.93      6.80 o 
  -7   9   1      175.99      169.81      9.65 o 
  -6   9   1        3.00       -1.54      4.55 o 
  -5   9   1      177.98      163.17      7.25 o 
  -4   9   1      385.51      349.00      8.56 o 
  -3   9   1       16.17       10.93      2.53 o 
  -2   9   1        5.45        3.22      1.97 o 
  -1   9   1      593.49      522.04     19.28 o 
   0   9   1     1294.99     1231.37     41.20 o 
   1   9   1      804.53      855.48     45.45 o 
   2   9   1      686.55      671.94     17.61 o 
   3   9   1      172.87      168.87      7.02 o 
   4   9   1      154.41      150.02      7.60 o 
   5   9   1      508.73      504.01     19.49 o 
   6   9   1      168.90      159.92      8.14 o 
   7   9   1       59.32       70.44      6.74 o 
  -9  10   1      124.60      116.21      9.12 o 
  -8  10   1       76.73       86.89      7.81 o 
  -7  10   1        7.77       13.16      5.52 o 
  -6  10   1       38.84       35.67      5.52 o 
  -5  10   1      126.78      111.44      6.32 o 
  -4  10   1        0.49        2.30      2.35 o 
  -3  10   1      137.37      224.19     19.19 o 
  -2  10   1      227.23      350.90      9.23 o 
   0  10   1      600.45      605.97     13.55 o 
   1  10   1      187.40      189.43      9.29 o 
   2  10   1       35.65       45.22      4.10 o 
   3  10   1      602.82      574.26     15.89 o 
   4  10   1      510.42      492.77     14.42 o 
   5  10   1       81.45       93.59      6.27 o 
   6  10   1      256.11      277.75     10.64 o 
  -9  11   1        1.01        8.68      6.64 o 
  -8  11   1       40.07       30.97      6.59 o 
  -7  11   1       81.68       64.99      6.99 o 
  -6  11   1        4.75        3.21      5.05 o 
  -5  11   1       34.39       38.17      4.24 o 
  -4  11   1       77.06       88.43      7.33 o 
  -3  11   1        5.83        8.64      2.58 o 
  -2  11   1      227.26      200.68      6.15 o 
  -1  11   1      566.47      543.67     13.89 o 
   0  11   1        0.35        0.61      2.98 o 
   1  11   1      541.02      520.36     14.33 o 
   2  11   1      416.29      400.06     13.83 o 
   3  11   1      142.59      123.01      6.74 o 
   4  11   1      653.01      612.50     17.25 o 
   5  11   1      160.28      147.70      7.74 o 
   6  11   1       15.49       18.10      5.40 o 
  -8  12   1        0.66        4.04      6.06 o 
  -7  12   1        0.95       -1.19      5.62 o 
  -6  12   1        7.71        6.11      5.19 o 
  -5  12   1      141.01      126.89      8.01 o 
  -4  12   1        1.29        2.31      3.36 o 
  -3  12   1     1117.19     1043.47     22.43 o 
  -2  12   1      162.41      167.71      5.79 o 
  -1  12   1      170.03      144.11      7.04 o 
   0  12   1      232.37      219.07      7.88 o 
   1  12   1       22.02       14.63      5.11 o 
   2  12   1     1231.58     1129.68     28.59 o 
   3  12   1      192.20      176.26      7.86 o 
   4  12   1       78.62       76.99      6.05 o 
   5  12   1      118.39      125.51      7.43 o 
  -8  13   1       41.67       57.70      7.64 o 
  -7  13   1        1.12        2.82      7.75 o 
  -6  13   1       15.21       21.04      5.91 o 
  -5  13   1      202.34       77.90      7.65 o 
  -4  13   1      163.85      206.10     11.63 o 
  -3  13   1       89.01       83.82      5.19 o 
  -2  13   1      678.66      665.63     15.16 o 
  -1  13   1      209.33      280.63     23.42 o 
   0  13   1      647.75      687.43     18.38 o 
   1  13   1      173.13      177.41      8.62 o 
   2  13   1       28.50       30.98      4.61 o 
   3  13   1      370.02      349.90     11.63 o 
   4  13   1       15.78       12.65      6.27 o 
  -7  14   1        2.17       -1.92      8.81 o 
  -6  14   1        4.72        9.75      5.76 o 
  -5  14   1      160.44       73.44      7.53 o 
  -4  14   1      200.69      209.60     11.80 o 
  -3  14   1       45.14       50.22      4.85 o 
  -2  14   1      248.01      228.54     16.64 o 
  -1  14   1      393.75      383.20     13.30 o 
   0  14   1       52.50       41.49      4.72 o 
   1  14   1      301.78      308.89     10.43 o 
   2  14   1       85.65       91.95      9.22 o 
   3  14   1        8.02        5.97      4.67 o 
   4  14   1        3.99        2.06      6.29 o 
  -7  15   1       28.93       33.57      7.08 o 
  -5  15   1        0.44        8.59      5.53 o 
  -4  15   1        7.85       11.01      4.61 o 
  -3  15   1       18.37       13.35      6.86 o 
  -2  15   1       60.80       56.01      6.43 o 
  -1  15   1      371.29      204.19     15.44 o 
   0  15   1      172.43      155.80      7.61 o 
   1  15   1        2.60        0.17      4.20 o 
   2  15   1       83.08       82.60      7.21 o 
   3  15   1        3.69        7.22      6.26 o 
  -6  16   1      112.60      122.56      8.92 o 
  -5  16   1       25.50       34.23      6.61 o 
  -4  16   1       12.57       11.11      7.29 o 
  -3  16   1       65.76       71.47      7.04 o 
  -2  16   1       68.96       91.71      7.65 o 
  -1  16   1       19.97       17.91      5.50 o 
   0  16   1      266.74      270.15     18.23 o 
   1  16   1       58.38       58.41      5.76 o 
  -4  17   1       70.09       88.32     10.00 o 
  -3  17   1       21.93       21.33     11.66 o 
  -2  17   1      254.56      235.89     12.00 o 
  -1  17   1      208.81      178.85     12.70 o 
   2 -18   2       15.67       34.38     12.53 o 
  -1 -17   2       36.50       31.44      6.90 o 
   0 -17   2       63.65       48.76      9.00 o 
   1 -17   2        2.11       -0.86      5.77 o 
   2 -17   2        6.57        4.53     10.53 o 
   3 -17   2        1.12       -9.13      6.09 o 
   4 -17   2        0.02       -1.64      6.44 o 
   5 -17   2       42.01       48.38      6.89 o 
  -3 -16   2       37.51       17.70      7.97 o 
  -2 -16   2       42.87       34.31      6.95 o 
  -1 -16   2        1.01       -4.49      5.75 o 
   0 -16   2       20.21       23.85     12.14 o 
   1 -16   2       55.66       67.16      7.45 o 
   2 -16   2       28.31       20.57      4.23 o 
   3 -16   2       35.90       38.60      4.95 o 
   4 -16   2       20.06       20.76      5.60 o 
   5 -16   2       19.25       27.80      6.16 o 
   6 -16   2       56.87       64.68      7.76 o 
  -4 -15   2       10.26        8.12      6.41 o 
  -3 -15   2        4.01       14.36      6.33 o 
  -2 -15   2       39.87       62.00      7.22 o 
  -1 -15   2       23.58       29.31      8.94 o 
   0 -15   2        1.17       -4.16      4.27 o 
   1 -15   2       25.65       33.09      4.15 o 
   2 -15   2       14.52       17.34      3.42 o 
   3 -15   2       52.19       62.19      4.21 o 
   4 -15   2       57.07       64.52      6.24 o 
   5 -15   2       76.28       87.13      8.67 o 
   6 -15   2       15.62       18.78      8.62 o 
   7 -15   2      196.31      210.32     11.66 o 
  -5 -14   2        1.25       -0.84      6.48 o 
  -4 -14   2       10.62        2.12      6.11 o 
  -3 -14   2       76.14       91.87      8.18 o 
  -2 -14   2       92.89       98.08      8.04 o 
  -1 -14   2       61.24       70.86      5.00 o 
   0 -14   2       63.47       64.06      6.43 o 
   1 -14   2       36.84       36.42      3.57 o 
   2 -14   2       90.38      107.46      5.00 o 
   3 -14   2       76.57       89.80      5.01 o 
   4 -14   2       15.75        9.94      3.68 o 
   5 -14   2      104.98      101.61      8.61 o 
   6 -14   2      242.68      220.87     11.06 o 
   7 -14   2       35.87       36.00      8.92 o 
   8 -14   2      187.47      183.14     15.27 o 
  -5 -13   2        6.85        4.30      6.24 o 
  -4 -13   2        0.03        8.28      5.93 o 
  -3 -13   2       61.97       75.21      7.36 o 
  -2 -13   2       36.41       47.74      4.46 o 
  -1 -13   2       26.46       22.01      3.74 o 
   0 -13   2       57.77       61.37      4.75 o 
   1 -13   2        8.74        9.08      3.14 o 
   2 -13   2        1.01       -2.16      2.71 o 
   3 -13   2      155.36      153.78      5.78 o 
   4 -13   2      289.97      313.80      9.63 o 
   5 -13   2       67.93      163.24      7.11 o 
   6 -13   2      609.88      680.45     22.74 o 
   8 -13   2        2.21       22.96      6.65 o 
  -6 -12   2        6.85       -2.60     16.07 o 
  -5 -12   2       88.98       88.99      8.36 o 
  -4 -12   2       75.96       73.71      8.08 o 
  -3 -12   2       11.31        9.83      5.30 o 
  -2 -12   2        0.18       -5.33      3.56 o 
  -1 -12   2        6.89        5.75      3.87 o 
   0 -12   2       18.39       10.20      5.27 o 
   1 -12   2      868.44      841.66     18.44 o 
   2 -12   2       60.33       62.43      3.58 o 
   3 -12   2        2.86        2.03      2.72 o 
   4 -12   2      733.36      694.69     17.67 o 
   5 -12   2      617.80      606.87     16.04 o 
   6 -12   2       48.05       59.00      6.16 o 
   7 -12   2      269.04      255.13     11.93 o 
   8 -12   2      219.30      205.55     11.25 o 
  -7 -11   2        8.62       10.92     13.45 o 
  -6 -11   2       76.00       77.27      8.23 o 
  -5 -11   2       52.24       55.25     11.68 o 
  -4 -11   2       10.94       21.57      5.61 o 
  -3 -11   2        0.01        6.86      3.37 o 
  -2 -11   2        7.40        7.91      3.62 o 
  -1 -11   2       49.71       49.08      3.43 o 
   0 -11   2      447.45      417.42     11.09 o 
   1 -11   2       12.09        8.60      2.50 o 
   2 -11   2      907.00      917.04     19.76 o 
   3 -11   2      971.08      877.68     19.06 o 
   4 -11   2        5.19       10.14      2.79 o 
   5 -11   2      474.57      485.53     13.28 o 
   6 -11   2      441.84      411.78     14.53 o 
   7 -11   2       12.27       22.42      5.95 o 
   8 -11   2       52.73       50.63      7.16 o 
   9 -11   2       53.57       57.21     11.08 o 
  -7 -10   2       29.33       32.35      7.29 o 
  -6 -10   2       97.07       94.92      8.36 o 
  -5 -10   2      145.54      209.43      8.49 o 
  -4 -10   2       57.34       60.18      4.69 o 
  -3 -10   2       63.58      107.11      5.65 o 
  -2 -10   2      128.11      156.37      6.39 o 
  -1 -10   2        4.75       14.79      2.41 o 
   0 -10   2        6.40        7.26      2.41 o 
   1 -10   2     1326.09     1353.70     28.38 o 
   3 -10   2     1486.75     1743.98     36.21 o 
   4 -10   2      810.25      907.95     34.65 o 
   5 -10   2       15.02       33.30      4.73 o 
   6 -10   2      545.33      550.49     14.86 o 
   7 -10   2      172.00      159.17      7.33 o 
   8 -10   2        9.50        5.05      5.98 o 
   9 -10   2       32.67       41.08      7.45 o 
  -8  -9   2       47.93       48.80      7.89 o 
  -7  -9   2       67.45       78.41      8.12 o 
  -6  -9   2        4.41       11.83      4.34 o 
  -5  -9   2       45.86      106.09     14.11 o 
  -4  -9   2      540.62      489.96     20.35 o 
  -3  -9   2       23.71       24.39      3.36 o 
  -2  -9   2      496.71      485.45     11.24 o 
  -1  -9   2      422.53      419.80      9.84 o 
   0  -9   2        2.30       -2.69      1.79 o 
   1  -9   2     3684.05     3496.04     71.35 o 
   2  -9   2     4654.05     4537.59     92.14 o 
   3  -9   2      584.33      563.37     12.60 o 
   4  -9   2      642.98      620.62     14.71 o 
   5  -9   2      219.80      205.18      8.78 o 
   6  -9   2        1.71        0.65      3.38 o 
   7  -9   2      491.23      470.83     18.05 o 
   8  -9   2       69.50       74.30      6.92 o 
   9  -9   2       22.40       15.71     11.25 o 
  -8  -8   2        9.43       13.15      8.44 o 
  -7  -8   2        6.52        6.18      6.35 o 
  -6  -8   2       52.20       63.58      6.65 o 
  -5  -8   2        0.05       -0.16      3.47 o 
  -4  -8   2       23.09       33.02      3.78 o 
  -3  -8   2      369.62      383.89     11.03 o 
  -2  -8   2       68.59       80.94      3.65 o 
  -1  -8   2      857.93      845.03     18.02 o 
   0  -8   2     3067.98     2862.30     72.41 o 
   1  -8   2      176.89      203.78      7.86 o 
   2  -8   2     9793.00    10223.50    206.91 o 
   3  -8   2     1666.29     1787.33     53.30 o 
   4  -8   2      154.06      175.35      5.28 o 
   5  -8   2      161.65      146.23      6.37 o 
   6  -8   2       68.86      101.05      5.48 o 
   7  -8   2       14.75       29.66      4.30 o 
   8  -8   2      204.41      188.99     12.13 o 
   9  -8   2        5.34        1.38     12.44 o 
  -8  -7   2       17.06       17.11      5.14 o 
  -7  -7   2        0.01        5.78      4.29 o 
  -6  -7   2       21.85       29.48      5.50 o 
  -5  -7   2       12.06        8.27      3.55 o 
  -4  -7   2       68.12       85.36      5.18 o 
  -3  -7   2     1550.67     1588.01     32.97 o 
  -2  -7   2     4765.06     4659.69     94.72 o 
  -1  -7   2       18.66       16.01      3.53 o 
   0  -7   2     4549.32     4527.01     91.79 o 
   1  -7   2      893.27      876.21     18.43 o 
   2  -7   2       12.40       19.68      1.88 o 
   3  -7   2     5704.78     5360.77    130.52 o 
   4  -7   2      373.86      369.89     10.05 o 
   5  -7   2       76.15       83.13      4.43 o 
   6  -7   2       85.46       79.65      4.79 o 
   7  -7   2      360.23      343.20     12.90 o 
   8  -7   2        0.94        0.73      3.34 o 
   9  -7   2        0.48        1.95      4.78 o 
  10  -7   2        7.83       12.61      6.87 o 
  -9  -6   2        0.30       30.08      9.83 o 
  -8  -6   2       15.04      151.40     25.19 o 
  -7  -6   2       15.47       62.72      7.06 o 
  -6  -6   2        0.62        8.98      3.72 o 
  -5  -6   2      379.68      379.94     11.23 o 
  -4  -6   2      310.86      309.62      7.75 o 
  -3  -6   2      144.10      184.99      8.51 o 
  -2  -6   2    16466.73    16556.53    335.00 o 
  -1  -6   2    10147.88    10268.45    207.99 o 
   0  -6   2        2.39        0.17      3.62 o 
   1  -6   2      322.64      262.30      6.22 o 
   2  -6   2     1052.12      950.98     19.84 o 
   3  -6   2       46.38       66.22      5.01 o 
   4  -6   2      697.32      642.04     16.03 o 
   5  -6   2     1246.58     1214.34     29.06 o 
   6  -6   2      242.85      225.99      7.96 o 
   7  -6   2        2.07       -2.68      2.20 o 
   8  -6   2        8.82       10.35      4.31 o 
   9  -6   2        6.94       10.12      4.74 o 
  10  -6   2        0.38        6.59      8.00 o 
  -9  -5   2        9.40       11.42      8.82 o 
  -8  -5   2       14.25        1.77      4.33 o 
  -7  -5   2       60.53       62.98      5.06 o 
  -6  -5   2      426.15      418.95     12.35 o 
  -5  -5   2      103.02      110.56      4.32 o 
  -4  -5   2     1093.98     1169.32     24.60 o 
  -3  -5   2     7636.72     7745.90    156.42 o 
  -2  -5   2     2700.44     3411.71     69.47 o 
  -1  -5   2    13432.21    13443.63    272.59 o 
   0  -5   2      487.09      407.11      8.95 o 
   1  -5   2      375.29      327.32      8.86 o 
   2  -5   2     1093.98      979.92     20.38 o 
   3  -5   2     5699.53     5926.25    139.58 o 
   4  -5   2        0.07        1.23      2.25 o 
   5  -5   2      365.59      351.56      9.95 o 
   6  -5   2      402.99      322.55     23.69 o 
   7  -5   2       13.05       29.99      8.39 o 
  10  -5   2        1.39        7.35      5.21 o 
  -9  -4   2        0.05        0.14      5.94 o 
  -8  -4   2       68.93       88.74     12.56 o 
  -7  -4   2       29.17       38.14      5.62 o 
  -6  -4   2      448.67      446.32     12.84 o 
  -5  -4   2      851.30      921.28     19.81 o 
  -4  -4   2      193.95      249.68      6.41 o 
  -3  -4   2     3188.44     3274.73     66.63 o 
  -2  -4   2    15292.86    15363.24    310.40 o 
  -1  -4   2      796.23      877.50     41.78 o 
   0  -4   2       37.01       62.87      2.25 o 
   1  -4   2     1159.36      992.97     20.43 o 
   2  -4   2      113.19      379.83     11.76 o 
   3  -4   2     7373.58     7755.57    176.97 o 
   4  -4   2     2261.05     2537.20     89.57 o 
   5  -4   2        1.22      197.86      6.80 o 
   6  -4   2      214.64      219.89      7.78 o 
   7  -4   2      184.60      199.36      7.85 o 
   8  -4   2      120.12      134.53      7.21 o 
   9  -4   2       94.07      100.76      6.36 o 
  10  -4   2       21.67       16.14      7.08 o 
  -9  -3   2        0.08       -0.23      5.73 o 
  -8  -3   2       28.65       23.59      6.32 o 
  -7  -3   2       91.58      103.82      7.78 o 
  -6  -3   2       25.62       46.39      4.07 o 
  -5  -3   2     3462.35     3459.09     82.96 o 
  -4  -3   2     2874.50     2981.00     60.89 o 
  -3  -3   2      977.82     1020.22     23.85 o 
  -2  -3   2      118.04      103.78      3.15 o 
  -1  -3   2    18204.07    17571.38    567.87 o 
   0  -3   2     4688.47     4719.90     95.81 o 
   1  -3   2      315.97      320.25      7.05 o 
   2  -3   2     2051.17     1812.50     41.81 o 
   3  -3   2      218.72      250.89      8.54 o 
   4  -3   2      593.78      597.07     14.84 o 
   5  -3   2      475.38      432.23     11.62 o 
   6  -3   2       45.93       37.47      3.75 o 
   7  -3   2       42.21       46.95      6.16 o 
   8  -3   2       67.00       83.61      5.49 o 
   9  -3   2       33.16       53.23      5.37 o 
  10  -3   2       73.56       69.53      8.26 o 
 -10  -2   2        4.52       15.04      7.85 o 
  -9  -2   2        2.38       16.74      7.59 o 
  -8  -2   2        5.36        9.31      5.28 o 
  -7  -2   2      171.36      167.14      8.37 o 
  -6  -2   2     2567.59     2558.88     52.75 o 
  -5  -2   2       83.22      122.39      5.46 o 
  -4  -2   2     5782.82     6012.21    121.82 o 
  -3  -2   2       38.42       54.62      2.44 o 
  -2  -2   2       59.18       31.97      4.28 o 
  -1  -2   2       86.49       75.25      2.62 o 
   0  -2   2     5938.67     6174.62    146.27 o 
   1  -2   2     2293.62     2530.26     51.60 o 
   2  -2   2     2211.96     2106.71     48.43 o 
   3  -2   2       20.84       19.65      2.06 o 
   4  -2   2     2102.38     2137.26     43.92 o 
   5  -2   2      552.68      551.36     12.46 o 
   6  -2   2      100.03       91.58      5.01 o 
   7  -2   2       57.10       41.96      4.31 o 
   8  -2   2      108.65      109.17      6.20 o 
   9  -2   2       92.17       78.33      7.72 o 
  10  -2   2        8.79       11.69      6.92 o 
 -10  -1   2        0.01       30.90      6.95 o 
  -9  -1   2      170.06      179.93     10.13 o 
  -8  -1   2      147.40      195.12      7.78 o 
  -7  -1   2       14.45       17.76      3.43 o 
  -6  -1   2     2616.03     2445.09     56.81 o 
  -5  -1   2     4827.16     4814.32     97.90 o 
  -4  -1   2       14.52       10.18      3.79 o 
  -3  -1   2      717.61      670.55     21.28 o 
  -2  -1   2     2882.45     3369.16     68.31 o 
  -1  -1   2      211.40      204.52      5.49 o 
   0  -1   2      907.69      966.19     23.25 o 
   1  -1   2     6466.99     6222.59    126.31 o 
   2  -1   2     3935.64     3800.43     90.64 o 
   3  -1   2     1312.59     1316.32     34.09 o 
   4  -1   2       28.33       64.04     10.57 o 
   5  -1   2      118.37      103.41      4.49 o 
   6  -1   2      170.81      185.46      7.22 o 
   7  -1   2       59.80       60.74      7.39 o 
   8  -1   2       24.15       23.86      5.81 o 
   9  -1   2      334.80      279.81     12.69 o 
  10  -1   2       99.43      114.79      9.48 o 
 -10   0   2       52.21       57.40      7.51 o 
  -9   0   2       37.58       30.40      4.77 o 
  -8   0   2     1002.44      944.21     23.65 o 
  -7   0   2     1640.43     1522.49     36.30 o 
  -6   0   2       81.39       48.14      3.25 o 
  -5   0   2     4572.86     4665.86     94.82 o 
  -4   0   2      879.78      821.33     17.40 o 
  -3   0   2      313.35      294.53      6.76 o 
  -2   0   2     7411.60     7970.14    186.38 o 
  -1   0   2     1338.89     1401.29     28.52 o 
   0   0   2        2.32       10.78      1.17 o 
   1   0   2     1517.57     1713.28     34.94 o 
   2   0   2      738.26      834.55     19.11 o 
   3   0   2     1317.16     1319.15     27.31 o 
   4   0   2      229.90      249.41      6.40 o 
   5   0   2     1121.42     1208.11     25.49 o 
   6   0   2      901.32      950.46     20.72 o 
   7   0   2      216.94      213.33      7.86 o 
   8   0   2      226.13      206.22     12.99 o 
   9   0   2       52.61       52.63      7.43 o 
 -10   1   2      149.21      169.08     14.65 o 
  -9   1   2      526.74      510.05     17.75 o 
  -8   1   2        0.59        2.81      3.18 o 
  -7   1   2      985.77      939.31     23.75 o 
  -6   1   2      699.50      647.94     16.74 o 
  -5   1   2        0.19        0.05      1.00 o 
  -4   1   2     2031.41     2053.48     48.80 o 
  -3   1   2      105.55       92.11      4.73 o 
  -2   1   2     3622.70     3717.79     88.58 o 
  -1   1   2      268.96      240.82      7.38 o 
   0   1   2     2003.27     2191.16     51.38 o 
   1   1   2      100.17      114.78      4.63 o 
   2   1   2      493.49      729.92     20.95 o 
   3   1   2       43.46       52.48      2.90 o 
   4   1   2       44.78       88.63      4.63 o 
   5   1   2      489.66      736.68     16.17 o 
   6   1   2      624.68      588.64     13.65 o 
   7   1   2        1.65        5.05      5.27 o 
   8   1   2      318.36      297.56     12.87 o 
   9   1   2      123.87      148.60      9.78 o 
 -10   2   2        5.89       20.61      6.48 o 
  -9   2   2      740.39      734.59     19.39 o 
  -8   2   2     1389.32     1356.30     32.86 o 
  -7   2   2       17.05       14.28      4.93 o 
  -6   2   2      128.10      131.45      5.00 o 
  -5   2   2      854.32      691.56     17.37 o 
  -4   2   2       36.11       34.82      2.20 o 
  -3   2   2     4777.37     4646.63     94.15 o 
  -2   2   2    10921.40    10500.03    212.80 o 
  -1   2   2     3360.95     3361.61     77.06 o 
   0   2   2      939.27      948.72     19.44 o 
   1   2   2        1.40        2.06      1.72 o 
   2   2   2       12.19       10.82      1.19 o 
   3   2   2      674.34      583.35     12.61 o 
   4   2   2      604.49      529.04     11.74 o 
   5   2   2       39.63       27.87      7.51 o 
   6   2   2     1400.76     1367.73     33.78 o 
   7   2   2      187.67      211.94     10.46 o 
   8   2   2       18.08       12.61      6.00 o 
   9   2   2       95.11      132.71     11.09 o 
 -10   3   2      307.34      267.35     17.17 o 
  -9   3   2       22.76       33.49      5.74 o 
  -8   3   2      405.45      455.62     12.99 o 
  -7   3   2     1526.04     1505.53     35.91 o 
  -6   3   2        0.30        0.36      1.67 o 
  -5   3   2      334.98      303.90      8.73 o 
  -4   3   2     6124.62     6112.84    123.77 o 
  -3   3   2      933.34      890.36     33.26 o 
  -2   3   2     1120.78     1005.96     20.80 o 
  -1   3   2      265.29      283.86      8.07 o 
   0   3   2       18.74       17.22      3.56 o 
   1   3   2      144.10      146.41      4.66 o 
   2   3   2      911.14      769.42     18.85 o 
   3   3   2       10.63       18.00      1.63 o 
   4   3   2     1070.88      974.76     20.64 o 
   5   3   2     1352.07     1246.85     40.80 o 
   6   3   2      166.56      147.51     11.49 o 
   7   3   2      550.72      209.34     13.17 o 
   8   3   2        2.40       -3.59      3.31 o 
   9   3   2        2.22       -0.77      3.36 o 
 -10   4   2      226.26      205.42     11.48 o 
  -9   4   2      802.59      732.94     24.41 o 
  -8   4   2      179.38      164.50      9.52 o 
  -7   4   2       16.38       30.82      3.78 o 
  -6   4   2      937.53      900.24     19.52 o 
  -5   4   2       61.84      832.59     22.59 o 
  -4   4   2     3087.13     7458.59    193.62 o 
  -2   4   2      970.21      978.89     20.31 o 
  -1   4   2      516.55      504.06     38.72 o 
   0   4   2      250.83      168.51      8.89 o 
   1   4   2       63.52       89.27      5.64 o 
   2   4   2     1376.59     1246.81     37.26 o 
   3   4   2     1347.27     1246.97     37.58 o 
   5   4   2     1094.60     1120.41     54.20 o 
   6   4   2      740.46      866.91     28.17 o 
   7   4   2        7.03       13.32      4.79 o 
   8   4   2       62.34       86.41      7.99 o 
   9   4   2       48.54       68.10      8.46 o 
 -10   5   2        8.76       15.54      6.55 o 
  -9   5   2      254.14      212.85     24.49 o 
  -8   5   2      533.68      659.34     22.02 o 
  -7   5   2      402.09      626.19     16.43 o 
  -6   5   2       87.66      136.16      7.91 o 
  -5   5   2      600.38      678.71     19.65 o 
  -4   5   2        0.21       -0.95      1.62 o 
  -3   5   2      125.26       96.48      3.33 o 
  -2   5   2      560.84      424.07     10.43 o 
  -1   5   2      439.03      426.02     10.44 o 
   0   5   2     2029.26     2114.63     50.29 o 
   1   5   2       76.02       41.34      9.73 o 
   2   5   2     1224.06     1474.08     35.48 o 
   3   5   2     2924.88     3151.70     74.77 o 
   4   5   2     1903.74     1823.84     44.09 o 
   5   5   2      130.58      147.88     12.31 o 
   6   5   2      162.98      170.64      7.63 o 
   7   5   2      217.29      214.73      9.39 o 
   8   5   2        7.95        7.13      6.52 o 
 -10   6   2      132.48      138.86     14.29 o 
  -9   6   2       11.34        9.76      6.01 o 
  -8   6   2      132.63      131.45      8.64 o 
  -7   6   2      110.63      109.37      5.90 o 
  -6   6   2      261.55      231.58      6.85 o 
  -5   6   2       10.71        9.31      2.58 o 
  -4   6   2       35.22       42.77      2.38 o 
  -3   6   2        1.76        3.77      1.51 o 
  -2   6   2      343.43      337.70      7.70 o 
  -1   6   2       59.56       18.38      2.53 o 
   0   6   2       73.88       73.98      4.95 o 
   1   6   2     1636.44     1514.49     44.94 o 
   2   6   2     1584.08     1466.96     35.45 o 
   3   6   2       15.98       24.81      3.29 o 
   4   6   2      246.41      234.35      8.23 o 
   5   6   2      225.49      225.39      8.37 o 
   6   6   2       24.55       53.47      5.03 o 
   7   6   2      512.67      539.04     20.19 o 
   8   6   2       99.88       93.78      9.05 o 
 -10   7   2       52.37       59.12      7.92 o 
  -9   7   2      191.67      155.18     14.23 o 
  -8   7   2      117.97      108.42      8.12 o 
  -7   7   2       30.18       38.21      7.17 o 
  -6   7   2       51.57       67.42      3.57 o 
  -5   7   2      102.38       76.88      3.55 o 
  -4   7   2      313.53      290.40      7.21 o 
  -3   7   2       61.09       66.05      2.90 o 
  -2   7   2        2.26        0.42      1.47 o 
  -1   7   2     1167.48     1007.14     31.02 o 
   0   7   2      561.69      548.37     12.00 o 
   1   7   2       40.57       35.50      3.38 o 
   2   7   2     2568.56     2297.75     54.79 o 
   3   7   2     1506.69     1391.53     34.06 o 
   4   7   2       81.05       87.46      5.11 o 
   5   7   2       59.92       79.37      5.35 o 
   6   7   2      299.27      308.05     10.70 o 
   7   7   2       10.67       12.19      5.11 o 
   8   7   2      243.47      221.52     12.45 o 
 -10   8   2        0.26        3.32      6.58 o 
  -9   8   2       59.17       56.10      7.33 o 
  -8   8   2      358.70      278.85     14.00 o 
  -7   8   2        3.01       10.97      8.76 o 
  -6   8   2       27.62       21.35      4.94 o 
  -5   8   2       15.35       27.91      2.64 o 
  -4   8   2       48.47       46.51      2.72 o 
  -3   8   2      378.94      341.07      8.14 o 
  -2   8   2      362.57      349.25      8.23 o 
  -1   8   2      126.08      123.66      5.42 o 
   0   8   2     1897.17     1826.61     37.66 o 
   1   8   2     2795.63     2664.80     63.21 o 
   2   8   2        5.62        9.34      2.98 o 
   3   8   2      344.88      317.61     12.51 o 
   4   8   2      369.55      355.57     11.10 o 
   5   8   2       36.91       38.70      4.87 o 
   6   8   2      251.29      262.73     10.08 o 
   7   8   2      149.70      146.72      8.90 o 
  -9   9   2      142.05      140.43      9.88 o 
  -8   9   2      222.39      203.84     13.89 o 
  -7   9   2      135.22      136.63     17.76 o 
  -6   9   2      156.90      143.28     10.37 o 
  -5   9   2       23.20       26.03      3.73 o 
  -4   9   2       38.33       47.43      2.92 o 
  -3   9   2       38.82       39.33      2.63 o 
  -2   9   2      418.76      426.99     11.47 o 
  -1   9   2     2285.86     2127.47     69.57 o 
   0   9   2      411.99      409.59      9.64 o 
   1   9   2     1040.12      998.02     24.94 o 
   2   9   2      678.23      622.22     16.54 o 
   3   9   2       13.38        7.02      4.54 o 
   4   9   2      549.13      514.66     14.77 o 
   5   9   2      221.65      208.59      8.65 o 
   6   9   2        6.30       13.99      4.99 o 
   7   9   2       71.16       79.02      8.86 o 
  -9  10   2      141.09      145.83     10.23 o 
  -8  10   2        0.40       -2.25      5.65 o 
  -7  10   2       12.40        9.41      5.49 o 
  -6  10   2       44.25       38.59      5.69 o 
  -5  10   2      104.73       99.52      5.33 o 
  -4  10   2       44.98       49.84      4.18 o 
  -3  10   2     1072.75     1176.24     24.89 o 
  -2  10   2       10.77       98.74      7.58 o 
  -1  10   2      714.56     1446.18     40.20 o 
   0  10   2      699.62     1084.39     26.96 o 
   1  10   2        2.75        7.91      3.15 o 
   2  10   2      330.98      324.62     13.87 o 
   3  10   2      401.95      366.32     12.05 o 
   4  10   2        0.93       10.55      4.26 o 
   5  10   2      227.76      235.29      9.39 o 
   6  10   2       62.16       65.16      6.31 o 
  -9  11   2        0.59        1.10      6.46 o 
  -8  11   2        0.07       -6.00      5.73 o 
  -7  11   2       17.32       13.14      5.77 o 
  -6  11   2       32.07       38.63      7.55 o 
  -5  11   2       11.71       14.90      3.96 o 
  -4  11   2        0.75        0.06      3.46 o 
  -3  11   2      840.88      767.72     19.60 o 
  -2  11   2     2821.55     2578.63     53.13 o 
  -1  11   2       25.39       18.54      2.85 o 
   0  11   2       56.85       60.85      4.28 o 
   1  11   2       16.72       22.29      3.69 o 
   2  11   2        2.96       -1.10      3.57 o 
   3  11   2      307.39      274.87      9.68 o 
   4  11   2      204.94      196.40      8.59 o 
   5  11   2        1.68       -0.23      4.62 o 
   6  11   2        2.51       12.08      6.07 o 
  -8  12   2       14.14       14.70      6.53 o 
  -7  12   2       71.10       80.83     11.60 o 
  -6  12   2       28.75       28.03      5.77 o 
  -5  12   2      148.16      152.92      7.38 o 
  -4  12   2       79.98       78.41      5.16 o 
  -3  12   2       29.14       37.75      4.17 o 
  -2  12   2      738.99      669.28     15.16 o 
  -1  12   2      221.50      211.88      7.64 o 
   0  12   2       71.99       61.82      4.58 o 
   1  12   2      209.11      211.40      8.09 o 
   2  12   2      112.72      113.56      7.06 o 
   3  12   2        0.17       -5.97      3.98 o 
   4  12   2       74.16       76.60      6.16 o 
   5  12   2       30.82       35.05      5.63 o 
  -8  13   2        1.06        7.24      6.48 o 
  -7  13   2      125.74      144.99      9.65 o 
  -6  13   2      166.20      198.46     10.61 o 
  -5  13   2        0.62       40.48      5.75 o 
  -4  13   2      478.84      494.02     18.18 o 
  -3  13   2      175.16      169.71      7.54 o 
  -2  13   2       87.47      133.80      8.42 o 
  -1  13   2      189.04      182.01      7.20 o 
   0  13   2      147.62      154.88      7.05 o 
   1  13   2       20.87       15.15      4.05 o 
   2  13   2      257.67      246.87      9.30 o 
   3  13   2      119.43      122.60      7.15 o 
   4  13   2        0.52       -4.04      4.74 o 
  -7  14   2        4.72        7.32      6.33 o 
  -6  14   2      237.52      240.15     11.50 o 
  -5  14   2      488.78      459.99     19.25 o 
  -4  14   2       87.94       92.32      6.41 o 
  -3  14   2      317.70      304.59     10.34 o 
  -2  14   2      282.69      295.57     12.68 o 
  -1  14   2       13.94       15.20      5.21 o 
   0  14   2      196.76      181.05      7.85 o 
   1  14   2      225.30      214.33     12.72 o 
   2  14   2        8.57        4.36      4.51 o 
   3  14   2       20.93       17.17      6.00 o 
  -6  15   2       28.37       53.75      8.61 o 
  -5  15   2      109.33      125.61     13.07 o 
  -4  15   2      123.99      174.32     11.51 o 
  -3  15   2        0.11       -3.43      5.05 o 
  -2  15   2      373.38      366.01     14.78 o 
  -1  15   2      364.45      340.96     14.38 o 
   0  15   2        2.22       -7.87      6.98 o 
   1  15   2       77.89       80.75      5.98 o 
   2  15   2       32.67       27.24      5.20 o 
  -5  16   2        0.44        3.03      5.95 o 
  -4  16   2       47.40       57.83      7.11 o 
  -3  16   2      131.71      146.96      9.57 o 
  -2  16   2        9.13        5.16      5.77 o 
  -1  16   2      178.84      160.72     10.29 o 
   0  16   2       88.81       89.28     12.09 o 
   1  16   2        2.08       -8.81      7.95 o 
   1 -18   3       10.46       22.11      6.69 o 
   2 -18   3        4.50        3.92     11.23 o 
  -1 -17   3       17.96       19.64      6.59 o 
   0 -17   3        1.25        0.51      5.80 o 
   1 -17   3       42.25       42.40      6.69 o 
   2 -17   3       13.68       13.52      5.76 o 
   3 -17   3        1.34       10.50      9.23 o 
   4 -17   3       51.34       57.02      6.70 o 
   5 -17   3       75.16       76.20      7.47 o 
  -3 -16   3        3.52       -2.04      6.26 o 
  -2 -16   3        1.38       -0.83      5.83 o 
  -1 -16   3        1.50        0.42      5.72 o 
   0 -16   3       29.41       29.76      6.35 o 
   1 -16   3        2.07       -1.74      5.28 o 
   2 -16   3      162.87      151.06      8.78 o 
   3 -16   3       40.88       50.32      7.29 o 
   4 -16   3        0.11        2.28      5.00 o 
   5 -16   3      175.27      179.71      9.94 o 
   6 -16   3      141.09      139.40     10.89 o 
  -4 -15   3        1.94        5.61      6.37 o 
  -3 -15   3        0.06       35.47      6.75 o 
  -2 -15   3        1.59       28.86     13.73 o 
  -1 -15   3        0.00       -1.53      7.43 o 
   0 -15   3      115.41       99.47      7.76 o 
   1 -15   3       47.09       53.82      5.04 o 
   2 -15   3       16.84       21.85      3.52 o 
   3 -15   3      260.47      260.99      7.89 o 
   4 -15   3      206.92      217.34      8.11 o 
   5 -15   3        0.84        9.25      5.42 o 
   6 -15   3      159.18      168.04     10.10 o 
   7 -15   3      227.67      229.30     12.09 o 
  -5 -14   3       12.41        9.55      8.18 o 
  -4 -14   3       13.82       11.49      6.32 o 
  -3 -14   3       10.05        7.25      5.84 o 
  -2 -14   3        0.31       -7.51      5.00 o 
  -1 -14   3       69.31       72.48      6.88 o 
   0 -14   3       54.44       71.29      4.77 o 
   1 -14   3      166.14      179.74      6.32 o 
   2 -14   3      246.98      246.37      7.39 o 
   3 -14   3      113.04      117.79      5.46 o 
   4 -14   3      173.52      169.05      7.04 o 
   5 -14   3      553.63      551.92     15.03 o 
   6 -14   3       71.71       70.38      7.23 o 
   7 -14   3      204.06      202.38     11.24 o 
  -6 -13   3       27.81        9.53      6.80 o 
  -5 -13   3        1.79       -3.11      5.85 o 
  -4 -13   3        7.00        6.50      5.90 o 
  -3 -13   3       11.34       13.01      6.97 o 
  -2 -13   3        0.15        3.73      5.08 o 
  -1 -13   3        1.01       -3.82      3.20 o 
   0 -13   3       55.74       63.50      5.00 o 
   1 -13   3       96.57       97.55      5.01 o 
   2 -13   3      132.74      152.64      5.70 o 
   3 -13   3      380.63      387.59      9.84 o 
   4 -13   3       65.26       78.11      4.75 o 
   5 -13   3      387.59      385.63     11.40 o 
   6 -13   3      649.92      642.83     23.53 o 
   7 -13   3       13.11       29.97      6.38 o 
   8 -13   3       75.67       90.96     15.18 o 
  -6 -12   3        0.71        2.34      6.14 o 
  -5 -12   3       92.44       78.47      7.96 o 
  -4 -12   3        3.28       -1.84      5.32 o 
  -3 -12   3      153.03      154.13     10.68 o 
  -2 -12   3       13.18       20.08      5.54 o 
  -1 -12   3       35.53       34.48      3.69 o 
   0 -12   3       67.84       84.78      4.44 o 
   1 -12   3      428.98      375.79      9.44 o 
   2 -12   3       35.88       40.15      3.22 o 
   3 -12   3      177.74      148.42      5.60 o 
   4 -12   3      838.53      774.50     19.53 o 
   5 -12   3       53.09       62.49      4.63 o 
   6 -12   3      398.75      398.11     11.93 o 
   8 -12   3        0.26        1.08      6.20 o 
  -7 -11   3        0.88       -3.70      6.54 o 
  -6 -11   3       56.60       65.99      8.33 o 
  -5 -11   3       13.56       26.03      6.15 o 
  -4 -11   3       66.65       84.00      7.38 o 
  -3 -11   3        0.13       -0.97      3.18 o 
  -2 -11   3      202.59      210.63      7.56 o 
  -1 -11   3       62.44       56.94      3.36 o 
   0 -11   3      105.89       98.21      4.20 o 
   1 -11   3     1035.92     1003.27     21.49 o 
   2 -11   3     1496.59     1413.93     29.63 o 
   3 -11   3       88.65       95.92      4.35 o 
   4 -11   3      724.85      661.62     16.90 o 
   5 -11   3      380.49      380.43     11.07 o 
   6 -11   3       28.10       31.08      4.21 o 
   7 -11   3       66.84       72.82      5.43 o 
   8 -11   3       41.30       33.41      7.56 o 
   9 -11   3        0.07       -1.40      6.51 o 
  -7 -10   3       99.93      111.24      9.23 o 
  -6 -10   3      106.58      101.36     18.63 o 
  -5 -10   3       67.35      187.09     10.45 o 
  -4 -10   3      267.32      276.18      9.39 o 
  -3 -10   3      639.87      651.55     17.29 o 
  -2 -10   3      103.41       90.27      4.29 o 
  -1 -10   3      523.86      484.66     11.27 o 
   0 -10   3      624.59      610.61     13.62 o 
   1 -10   3        3.42       28.25      6.55 o 
   2 -10   3     4369.74     5249.20    106.78 o 
   3 -10   3     1670.22     1922.97     39.83 o 
   6 -10   3      148.21      160.16      8.40 o 
   7 -10   3        0.93        4.84      4.06 o 
   8 -10   3        0.35        6.93      4.58 o 
   9 -10   3        7.85        6.65      6.65 o 
  -8  -9   3        2.97       15.16      6.77 o 
  -7  -9   3        2.90        7.94      7.82 o 
  -6  -9   3       51.85       75.61      6.48 o 
  -5  -9   3      324.58      354.92     11.21 o 
  -4  -9   3       16.52        9.39      3.33 o 
  -3  -9   3     1248.04     1197.43     29.60 o 
  -2  -9   3     1092.17     1071.77     22.83 o 
  -1  -9   3      153.76      140.15      4.78 o 
   0  -9   3     1611.49     1578.24     32.79 o 
   1  -9   3     5563.92     5626.36    114.28 o 
   2  -9   3     1689.79     1820.07     37.68 o 
   3  -9   3     1510.75     1576.56     32.78 o 
   4  -9   3      208.73      190.23      5.72 o 
   5  -9   3       77.35       78.37      4.79 o 
   6  -9   3       73.30       66.74      4.68 o 
   7  -9   3       33.37       41.53      8.28 o 
   8  -9   3       38.25       37.42      5.22 o 
   9  -9   3       46.72       48.80      7.49 o 
  -8  -8   3        0.62        2.49      6.14 o 
  -7  -8   3       87.88       99.11      8.12 o 
  -6  -8   3        0.27       -3.76      3.78 o 
  -5  -8   3       94.96      110.40      6.04 o 
  -4  -8   3      827.87      759.91     19.70 o 
  -3  -8   3      380.40      445.88     10.45 o 
  -2  -8   3     2441.90     2407.60     49.46 o 
  -1  -8   3      883.72      835.24     17.85 o 
   0  -8   3       86.87       88.38      4.55 o 
   1  -8   3     4827.16     4753.40     96.39 o 
   2  -8   3     3104.08     2970.95     60.59 o 
   3  -8   3      481.48      520.35     11.64 o 
   4  -8   3       47.42       45.05      2.65 o 
   5  -8   3      149.96      128.13      7.20 o 
   6  -8   3      173.04      165.03      7.13 o 
   7  -8   3        0.58       36.41      8.01 o 
   8  -8   3        4.65       32.59      4.83 o 
   9  -8   3        9.04       11.64      4.61 o 
  -9  -7   3        2.16       10.16      7.56 o 
  -8  -7   3       10.92       15.25      6.77 o 
  -7  -7   3       54.95       68.76      5.55 o 
  -6  -7   3      275.94      287.86      9.77 o 
  -5  -7   3       44.08       51.72      4.21 o 
  -4  -7   3      190.90      166.77      5.31 o 
  -3  -7   3     1944.57     1915.81     39.55 o 
  -2  -7   3     1029.82     1041.45     21.93 o 
  -1  -7   3     4578.73     4345.21     88.27 o 
   0  -7   3     5319.52     4891.35     99.27 o 
   1  -7   3      598.13      587.45     12.69 o 
   2  -7   3     2701.04     2565.86     52.40 o 
   3  -7   3      819.62      714.03     15.30 o 
   4  -7   3        5.70       11.64      2.68 o 
   5  -7   3       10.52       17.17      3.81 o 
   6  -7   3      160.07      158.17      7.01 o 
   7  -7   3       60.19       63.71      5.11 o 
   8  -7   3       54.21       46.86      5.17 o 
   9  -7   3       76.31       44.89      6.69 o 
  -9  -6   3       22.73       32.03      8.10 o 
  -8  -6   3       11.87       79.22      7.98 o 
  -7  -6   3       44.15       58.52      5.13 o 
  -6  -6   3      360.21      345.80     10.92 o 
  -5  -6   3      604.19      664.66     14.88 o 
  -4  -6   3      241.14      260.00      6.81 o 
  -3  -6   3      421.00      360.56      8.42 o 
  -2  -6   3    13182.64    13365.15    270.46 o 
  -1  -6   3      786.52      797.99     16.84 o 
   0  -6   3      411.64      365.18      8.23 o 
   1  -6   3     1026.53      876.14     18.35 o 
   2  -6   3      875.99      929.95     19.45 o 
   3  -6   3      382.36      329.89      8.81 o 
   4  -6   3        1.25        2.65      2.46 o 
   5  -6   3       51.32       67.95      9.14 o 
   6  -6   3        4.47        7.07      3.04 o 
   7  -6   3       33.15       25.10      4.15 o 
   8  -6   3        0.06        6.00      4.26 o 
   9  -6   3      147.14      147.36      8.17 o 
  10  -6   3       15.63       10.64      5.47 o 
  -9  -5   3       38.74       39.16      9.27 o 
  -8  -5   3       59.33       68.71      8.10 o 
  -7  -5   3      274.25      266.86     11.44 o 
  -6  -5   3      130.36      141.51      6.78 o 
  -5  -5   3      631.12      635.81     14.21 o 
  -4  -5   3     1222.79     1139.13     23.95 o 
  -3  -5   3      969.68      925.59     19.49 o 
  -2  -5   3     6470.27     6842.79    138.25 o 
  -1  -5   3    12424.70    12372.19    250.80 o 
   0  -5   3      330.19      346.97      8.67 o 
   1  -5   3      191.94      219.67      5.36 o 
   2  -5   3       27.05       44.95      4.89 o 
   3  -5   3       34.18       13.77      4.68 o 
   5  -5   3        9.44       17.64      3.66 o 
   6  -5   3        8.17        3.84      5.16 o 
   7  -5   3      252.31      222.32      8.34 o 
   8  -5   3      156.18      173.46      7.86 o 
   9  -5   3        2.57       22.56      5.13 o 
  10  -5   3       53.75       68.01      6.43 o 
  -9  -4   3       87.83      104.50     11.14 o 
  -8  -4   3       71.85       70.81      5.52 o 
  -7  -4   3      175.60      167.92      7.45 o 
  -6  -4   3     1207.45     1266.35     39.53 o 
  -5  -4   3      371.96      424.72     11.89 o 
  -4  -4   3     1834.60     2028.70     48.43 o 
  -3  -4   3     4489.90     4435.19    134.93 o 
  -2  -4   3      143.30      241.13     10.98 o 
  -1  -4   3     2931.47     3539.67    515.01 o 
   0  -4   3      459.63      330.14     11.99 o 
   1  -4   3        2.88        3.41      1.29 o 
   2  -4   3      397.12      658.13     42.58 o 
   3  -4   3      176.05      186.32      6.51 o 
   4  -4   3       28.94      125.99      5.00 o 
   5  -4   3      516.00     1019.51     24.68 o 
   6  -4   3      288.65      296.13      9.32 o 
   7  -4   3      181.22      194.02      7.84 o 
   8  -4   3      296.72      306.69     10.44 o 
   9  -4   3      196.01      164.49      8.16 o 
  10  -4   3       10.47        9.54      6.88 o 
 -10  -3   3        0.11       -0.67      6.42 o 
  -9  -3   3      111.02      117.26     14.46 o 
  -8  -3   3      401.50      405.89     12.48 o 
  -7  -3   3       68.55       78.82      4.10 o 
  -6  -3   3      875.90      868.43     18.95 o 
  -5  -3   3     5156.97     5261.84    120.47 o 
  -4  -3   3     1050.02     1104.80     23.13 o 
  -3  -3   3      276.57      137.31     18.89 o 
  -2  -3   3       17.34       11.35      1.93 o 
  -1  -3   3      718.27      747.21     20.29 o 
   0  -3   3        8.10       22.49      1.55 o 
   1  -3   3      186.22      231.78      5.44 o 
   2  -3   3       17.31        7.14      2.24 o 
   3  -3   3      312.65      300.53     10.14 o 
   4  -3   3      559.43      841.04     24.81 o 
   5  -3   3       15.69       36.53      6.27 o 
   6  -3   3       77.02       95.08     12.46 o 
   7  -3   3      127.46      129.71      6.62 o 
   8  -3   3        0.27        0.37      4.65 o 
   9  -3   3      249.68      241.47     11.90 o 
  10  -3   3      123.06      117.60      9.70 o 
 -10  -2   3      128.22      149.06     10.10 o 
  -9  -2   3       28.45       31.46      6.20 o 
  -8  -2   3      148.59      176.32      6.80 o 
  -7  -2   3      625.08      600.10     13.87 o 
  -6  -2   3      339.19      379.76     12.65 o 
  -5  -2   3     2885.52     2934.46     73.10 o 
  -4  -2   3     1638.53     1665.27     34.32 o 
  -3  -2   3       92.87       62.29      2.68 o 
  -2  -2   3      197.81      230.34      5.37 o 
  -1  -2   3       19.13       20.75      1.72 o 
   0  -2   3      968.72      902.55     33.46 o 
   1  -2   3       14.54       11.70      1.42 o 
   2  -2   3     1824.45     1826.41     42.26 o 
   3  -2   3      399.11      450.96      9.93 o 
   4  -2   3       33.04       45.58      3.30 o 
   5  -2   3     1371.32     1232.35     26.01 o 
   6  -2   3       67.39       71.52      5.32 o 
   7  -2   3      152.56      130.10      6.73 o 
   8  -2   3      312.23      313.17     12.04 o 
   9  -2   3        4.18        0.73      8.04 o 
 -10  -1   3      232.97      263.14     12.63 o 
  -9  -1   3      240.29      281.29     12.31 o 
  -8  -1   3       89.40      110.43      5.19 o 
  -7  -1   3      319.42      347.68     12.63 o 
  -6  -1   3     2424.29     2466.69     50.80 o 
  -5  -1   3      276.79      327.52      8.01 o 
  -4  -1   3      451.48      443.24      9.91 o 
  -3  -1   3      160.57      169.37     13.40 o 
  -2  -1   3      213.26      242.87      7.37 o 
  -1  -1   3     7803.13     8224.88    177.54 o 
   0  -1   3     3708.79     3433.72     80.68 o 
   1  -1   3      169.21      184.38      8.21 o 
   2  -1   3      287.51      313.84      8.24 o 
   3  -1   3        7.70        4.26      1.77 o 
   4  -1   3      352.62      446.15     14.61 o 
   5  -1   3      316.13      342.41     50.41 o 
   6  -1   3      642.79      619.58     16.12 o 
   7  -1   3       29.40       31.09      4.19 o 
   8  -1   3      623.22      552.94     23.13 o 
   9  -1   3      401.84      363.26     15.07 o 
 -10   0   3       23.10       33.56      6.74 o 
  -9   0   3      237.77      235.35      8.92 o 
  -8   0   3      925.65      921.24     23.09 o 
  -7   0   3      392.53      382.74      9.84 o 
  -6   0   3      725.48      691.61     18.05 o 
  -5   0   3     3464.31     3866.78     78.84 o 
  -4   0   3     2194.04     2605.60     53.30 o 
  -3   0   3     1616.01     1670.60     39.42 o 
  -2   0   3     1214.89     1349.77     31.11 o 
  -1   0   3     3712.37     3695.33     74.94 o 
   0   0   3    13210.64    13065.97    264.37 o 
   1   0   3      971.38      898.40     22.21 o 
   2   0   3      163.38      209.36      5.18 o 
   3   0   3     1161.86     1174.42     24.41 o 
   4   0   3       73.86       64.83      2.93 o 
   5   0   3      351.36      389.88      9.53 o 
   6   0   3     1502.52     1377.85     33.05 o 
   7   0   3      278.23      255.94     11.35 o 
   8   0   3        6.36       10.51      5.90 o 
   9   0   3      450.63      409.20     16.25 o 
 -10   1   3      546.03      492.97     17.90 o 
  -9   1   3      314.65      321.80     10.66 o 
  -8   1   3      140.95      139.06      6.90 o 
  -7   1   3      475.62      492.49     11.78 o 
  -6   1   3      124.98      111.00      5.66 o 
  -5   1   3      514.18      506.98     13.46 o 
  -4   1   3     1109.04      992.91     30.64 o 
  -3   1   3      204.12      158.68      5.12 o 
  -2   1   3     5260.24     5626.59    114.08 o 
  -1   1   3     1121.20     1226.13     29.65 o 
   0   1   3      570.44      545.27     11.46 o 
   1   1   3     2110.40     2518.88    102.79 o 
   2   1   3     1527.62     2163.62    123.99 o 
   4   1   3      949.06     1255.91     26.27 o 
   5   1   3     1176.03     1434.09     30.13 o 
   6   1   3      100.42      279.08     16.90 o 
   7   1   3      591.92      535.47     18.38 o 
   8   1   3      248.08      250.15     22.13 o 
   9   1   3        0.40       13.72      6.91 o 
 -10   2   3       45.21       63.93      9.71 o 
  -9   2   3     1147.38     1050.92     32.04 o 
  -8   2   3      423.63      411.31     14.58 o 
  -7   2   3      153.11      149.65      6.57 o 
  -6   2   3       11.51       13.60      2.79 o 
  -5   2   3       29.65       17.21      2.19 o 
  -4   2   3      149.74      133.91      5.84 o 
  -3   2   3      204.84      163.00      4.36 o 
  -2   2   3      146.00      135.52      4.63 o 
  -1   2   3     5267.90     5073.38    102.76 o 
   0   2   3     1094.75      955.14     19.59 o 
   1   2   3      126.93      115.81      8.32 o 
   2   2   3      465.60      392.09      8.65 o 
   3   2   3      682.21      572.67     12.43 o 
   4   2   3        3.33        4.24      2.27 o 
   5   2   3     1110.04     1040.05     22.33 o 
   6   2   3     1567.76     1480.43     36.50 o 
   7   2   3       20.09       19.93     13.36 o 
   8   2   3       77.02       77.51      7.69 o 
   9   2   3       72.80       82.50      8.69 o 
 -10   3   3      117.31      110.11      8.77 o 
  -9   3   3       53.42       69.22      7.12 o 
  -8   3   3       46.51       66.72      5.08 o 
  -7   3   3      172.76      274.85     12.60 o 
  -6   3   3      209.51      214.82     19.55 o 
  -5   3   3       21.74       13.08      2.09 o 
  -4   3   3      112.16      150.58     15.84 o 
  -3   3   3        0.08       16.95      1.62 o 
  -2   3   3     1360.21     1193.61     29.07 o 
  -1   3   3     1256.28     1231.65     25.22 o 
   0   3   3      936.66      866.52     17.92 o 
   1   3   3       74.00       53.65      7.99 o 
   2   3   3      292.32      296.71     16.00 o 
   3   3   3      815.98      703.13     32.96 o 
   4   3   3     1957.80     1943.07     40.12 o 
   5   3   3       69.34       69.34      9.65 o 
   6   3   3     1261.24     1195.56     30.18 o 
   7   3   3      322.07      277.13     15.90 o 
   8   3   3        0.02       -6.83      6.05 o 
   9   3   3       29.27       46.20      7.98 o 
 -10   4   3      308.62      281.18     13.10 o 
  -9   4   3      204.01      187.47     10.46 o 
  -8   4   3       72.04       76.44      9.94 o 
  -7   4   3      388.20      387.57      9.87 o 
  -6   4   3       80.12       81.63      3.84 o 
  -5   4   3       37.00      257.96     10.14 o 
  -4   4   3     1800.90     2324.35     47.63 o 
  -3   4   3      256.82      270.60      6.36 o 
  -2   4   3      515.83      702.10     37.41 o 
  -1   4   3     3014.39     3264.75    139.75 o 
   0   4   3       24.46       41.79      9.71 o 
   1   4   3     2538.03     2666.91    105.08 o 
   2   4   3     3472.31     3514.31    108.18 o 
   3   4   3      131.68      133.51      5.58 o 
   4   4   3     1865.85     1821.07     43.95 o 
   5   4   3     2448.44     2268.77     54.60 o 
   6   4   3       43.80       30.93      4.95 o 
   7   4   3      176.34      174.66     14.32 o 
   8   4   3       12.88       19.22      6.20 o 
 -10   5   3       17.76       15.00      7.66 o 
  -9   5   3       60.48       79.99      7.74 o 
  -6   5   3      113.66      217.26     23.09 o 
  -5   5   3       35.97       72.54     12.57 o 
  -4   5   3      279.32      313.14      7.48 o 
  -3   5   3      697.23      615.00     13.18 o 
  -2   5   3     1248.94     1156.20     23.89 o 
  -1   5   3      241.01      210.21     16.43 o 
   0   5   3     4646.41     4371.06     88.63 o 
   1   5   3     1731.43     2077.46     49.44 o 
   2   5   3     4690.50     4888.68    114.97 o 
   3   5   3     4216.46     3807.40    244.92 o 
   4   5   3      145.55      161.08      8.47 o 
   5   5   3      693.08      697.86     23.12 o 
   7   5   3       11.29        6.01      9.36 o 
   8   5   3       33.52       31.01      6.70 o 
 -10   6   3       15.68       20.33      7.22 o 
  -9   6   3        0.20       -2.11      5.80 o 
  -8   6   3        1.34       -2.31      5.19 o 
  -7   6   3        0.09       -0.75      7.28 o 
  -6   6   3      114.82      110.06      4.68 o 
  -5   6   3        3.40       -1.30      2.29 o 
  -4   6   3      175.77      192.48      5.33 o 
  -3   6   3      206.27      196.98      5.79 o 
  -2   6   3      869.03      779.61     16.43 o 
  -1   6   3     1369.46     1288.45     26.64 o 
   0   6   3     1044.10     1057.60     45.05 o 
   1   6   3     5387.17     5676.77    206.27 o 
   2   6   3      432.49      538.97     87.58 o 
   3   6   3     2236.31     2066.78     61.51 o 
   4   6   3      326.11      280.42      9.06 o 
   5   6   3       16.69       25.28      4.12 o 
   6   6   3      113.04      119.43      6.62 o 
   7   6   3      166.95      178.54      9.10 o 
   8   6   3        0.16       19.66      9.55 o 
 -10   7   3       54.09       59.00      7.80 o 
  -9   7   3        4.45        8.43      5.96 o 
  -8   7   3       18.10       17.67      5.80 o 
  -7   7   3       29.87       22.99      5.44 o 
  -6   7   3      122.95      112.41      6.14 o 
  -5   7   3       31.02       36.36      2.62 o 
  -4   7   3     1113.76     1044.33     21.99 o 
  -3   7   3       43.75       42.40      2.46 o 
  -2   7   3       90.51       83.47      3.27 o 
  -1   7   3      409.99      389.50      8.91 o 
   0   7   3      620.69      609.36     13.26 o 
   1   7   3     2531.26     2323.70     68.67 o 
   2   7   3     3565.38     3231.98     76.52 o 
   3   7   3       50.26       65.09      4.49 o 
   4   7   3      117.48      126.96      6.52 o 
   5   7   3       24.84       28.01      4.48 o 
   6   7   3        6.17       -0.77      6.00 o 
   7   7   3       80.07       79.61      7.16 o 
 -10   8   3        2.05       17.76      6.82 o 
  -9   8   3       68.11       93.00      9.33 o 
  -8   8   3        1.50       19.75      5.85 o 
  -7   8   3       45.31       41.09      5.86 o 
  -6   8   3       67.73       92.96      7.30 o 
  -5   8   3        6.34       -0.72      3.19 o 
  -4   8   3      577.15      589.18     13.09 o 
  -3   8   3     1990.83     1843.02     38.05 o 
  -2   8   3      349.61      426.00     41.01 o 
  -1   8   3      652.26      640.73     37.64 o 
   0   8   3     1577.66     1446.56     34.98 o 
   1   8   3      148.48      184.83     34.41 o 
   2   8   3      622.95      577.88     15.46 o 
   3   8   3      204.74      198.22      7.64 o 
   4   8   3       15.22       15.74      4.01 o 
   5   8   3       95.29      103.42      9.49 o 
   6   8   3      114.37      128.21      7.39 o 
   7   8   3        1.34        2.91      7.39 o 
  -9   9   3       40.08       33.74      6.96 o 
  -8   9   3       30.81       40.12      6.53 o 
  -7   9   3       30.32       26.78      7.62 o 
  -6   9   3       88.89       97.06      9.39 o 
  -5   9   3       30.56       27.11      3.81 o 
  -4   9   3       48.87       42.81      3.94 o 
  -3   9   3     2030.14     1931.07     39.90 o 
  -2   9   3     1991.96     1902.02     39.26 o 
  -1   9   3      458.79      451.52     12.22 o 
   0   9   3      907.19      796.33     20.13 o 
   1   9   3      908.45      894.85     22.63 o 
   2   9   3       11.52       13.38      3.41 o 
   3   9   3       96.52       92.92      5.53 o 
   4   9   3      220.85      203.86      8.28 o 
   5   9   3       18.69       32.20      4.89 o 
   6   9   3        2.41       27.12      6.81 o 
  -9  10   3        1.86        1.19      6.27 o 
  -8  10   3       34.22       47.02      6.84 o 
  -7  10   3      170.15      151.05     15.50 o 
  -6  10   3       26.89       30.82      5.40 o 
  -5  10   3       65.52      107.42      8.29 o 
  -4  10   3      440.78      433.83     12.60 o 
  -3  10   3      492.22      512.52     14.21 o 
  -2  10   3     1768.34     1783.02     37.00 o 
  -1  10   3     1198.88     1620.14     39.33 o 
   0  10   3        8.78      135.34      7.76 o 
   1  10   3      106.06      107.18      8.16 o 
   2  10   3      270.79      307.13      9.94 o 
   3  10   3        0.92      109.80      8.24 o 
   4  10   3       91.24      111.81      6.50 o 
   5  10   3       34.61       43.82      5.43 o 
   6  10   3       12.15       12.90      5.37 o 
  -9  11   3       34.64       29.62      7.16 o 
  -8  11   3       10.08       12.62      6.24 o 
  -7  11   3      117.77      124.37     16.18 o 
  -6  11   3      427.13      396.02     14.72 o 
  -5  11   3       18.03       14.90      4.83 o 
  -4  11   3      553.35      532.22     14.92 o 
  -3  11   3     1478.11     1482.95     36.86 o 
  -2  11   3      645.12      670.46     34.16 o 
  -1  11   3      431.41      387.12     11.24 o 
   0  11   3       26.37       17.47      3.93 o 
   1  11   3        3.62       -0.99      3.30 o 
   2  11   3       93.74       98.95      5.75 o 
   3  11   3      210.90      188.54      8.10 o 
   4  11   3        7.84       12.28      4.71 o 
   5  11   3        0.01        2.62      4.84 o 
  -8  12   3      110.83      118.94      8.93 o 
  -7  12   3       36.35       42.14      7.30 o 
  -6  12   3      241.95      228.27     10.71 o 
  -5  12   3      499.45      471.01     13.90 o 
  -4  12   3       81.69       82.81      5.32 o 
  -3  12   3      757.61      706.26     18.88 o 
  -2  12   3      431.66      393.99     22.93 o 
  -1  12   3       14.20        5.63      3.33 o 
   0  12   3       12.94        9.02      3.57 o 
   1  12   3      212.06      212.51      8.12 o 
   2  12   3       52.62       52.09      4.99 o 
   3  12   3       12.23       11.79      4.59 o 
   4  12   3       20.76       20.45      6.07 o 
  -8  13   3       29.46       38.14      7.17 o 
  -7  13   3      308.00      320.73     13.57 o 
  -6  13   3       45.26       77.08      7.14 o 
  -5  13   3      274.21      329.26     11.10 o 
  -4  13   3      306.68      394.87     13.73 o 
  -3  13   3       87.72      159.17      9.72 o 
  -2  13   3      120.90      132.20      8.62 o 
  -1  13   3       49.23       48.70      7.15 o 
   0  13   3        7.98        4.47      3.79 o 
   1  13   3       29.24       20.37      4.26 o 
   2  13   3      133.66      125.96      8.55 o 
   3  13   3        9.65       15.05      8.81 o 
   4  13   3        5.12        5.48      5.13 o 
  -7  14   3       92.16      101.87      8.47 o 
  -6  14   3      564.89      525.02     18.70 o 
  -5  14   3      134.74      127.70     10.44 o 
  -4  14   3       77.86       71.87     10.82 o 
  -3  14   3       16.77       15.60      5.29 o 
  -2  14   3       21.50       25.13      8.55 o 
  -1  14   3       82.63       78.74      7.19 o 
   0  14   3      104.25      108.38      8.50 o 
   1  14   3       12.23        8.95      4.34 o 
   2  14   3       47.07       50.49      5.49 o 
   3  14   3       18.85       12.08      5.17 o 
  -6  15   3       66.41       81.45     19.49 o 
  -5  15   3      337.43      349.42     14.13 o 
  -4  15   3        0.79       16.08     10.01 o 
  -3  15   3        9.49       10.07      5.74 o 
  -2  15   3      153.67      170.13     10.08 o 
  -1  15   3       13.47       15.88      6.11 o 
   0  15   3       20.69       25.46      7.48 o 
   1  15   3        7.17       10.22     15.79 o 
  -5  16   3       12.05       -1.64      3.70 o 
  -4  16   3       81.22      100.64      8.40 o 
  -3  16   3        7.45        1.42      5.98 o 
  -2  16   3       13.63       10.31      6.16 o 
  -1  16   3       54.37       52.14      7.51 o 
   0  16   3        3.56       -5.68      6.02 o 
   0 -18   4       23.81       20.25      6.75 o 
   1 -18   4        0.10       -0.45      5.98 o 
   2 -18   4       41.51       45.05      8.56 o 
  -2 -17   4       10.63        4.67      6.56 o 
  -1 -17   4        0.02      -10.30      6.87 o 
   0 -17   4       14.63       11.78      6.27 o 
   1 -17   4      112.02      111.02      8.39 o 
   2 -17   4        1.11       -4.95      6.32 o 
   3 -17   4       38.29       31.34      6.07 o 
   4 -17   4       94.67      106.58     12.67 o 
   5 -17   4       51.66       72.23      8.83 o 
  -3 -16   4        2.88       -1.25      6.29 o 
  -2 -16   4       10.85       14.84      6.53 o 
  -1 -16   4       72.39       72.29      7.51 o 
   0 -16   4        1.66       -3.80      9.39 o 
   1 -16   4        8.06        6.27      7.56 o 
   2 -16   4      256.10      264.66      9.85 o 
   3 -16   4       33.08       40.60      5.88 o 
   4 -16   4       99.80      131.32      6.85 o 
   5 -16   4      158.09      154.06      9.62 o 
   6 -16   4       47.68       58.04      7.26 o 
  -4 -15   4        8.18       -3.36      6.08 o 
  -3 -15   4        0.21        7.42      8.17 o 
  -2 -15   4        4.87       19.37      6.00 o 
  -1 -15   4       36.43       50.60      6.68 o 
   0 -15   4      506.57      492.08     17.87 o 
   1 -15   4        3.35        5.80      4.26 o 
   2 -15   4        3.65        9.67      3.25 o 
   3 -15   4      336.94      364.77     10.89 o 
   4 -15   4       76.84       98.16      5.57 o 
   5 -15   4      182.77      200.63      9.63 o 
   6 -15   4       96.94       93.56     14.48 o 
   7 -15   4       21.58       21.18      6.76 o 
  -5 -14   4       10.77        1.03      6.48 o 
  -4 -14   4       33.73       37.63      7.08 o 
  -3 -14   4       40.05       45.81      6.96 o 
  -2 -14   4       80.73       80.49      7.49 o 
  -1 -14   4       25.02       25.74     10.02 o 
   0 -14   4      314.89      296.95     12.43 o 
   1 -14   4      616.68      626.75     14.45 o 
   2 -14   4       45.18       44.98      3.68 o 
   3 -14   4      195.30      193.71      7.30 o 
   4 -14   4      220.39      227.29      8.13 o 
   5 -14   4      102.34       99.13      5.70 o 
   6 -14   4      231.28      215.66     10.98 o 
   7 -14   4      142.25      134.67     11.41 o 
  -6 -13   4       14.95       10.10      6.73 o 
  -5 -13   4       13.64       14.63      6.48 o 
  -4 -13   4      196.16      182.51     10.79 o 
  -3 -13   4       34.84       23.58      6.06 o 
  -2 -13   4      118.52      132.88      8.52 o 
  -1 -13   4      501.33      511.24     18.06 o 
   0 -13   4      174.46      207.16      6.58 o 
   1 -13   4      586.33      716.26     29.42 o 
   2 -13   4      597.81      727.65     16.32 o 
   3 -13   4      153.96      213.27      6.69 o 
   4 -13   4       87.06      151.70      6.64 o 
   5 -13   4      454.88      462.46     13.14 o 
   6 -13   4       29.57       36.17      4.72 o 
   7 -13   4       29.69       32.47      6.65 o 
   8 -13   4       17.09        3.93      3.29 o 
  -6 -12   4       69.05       79.65      8.38 o 
  -5 -12   4        0.20       -2.89      5.59 o 
  -4 -12   4      102.24       95.48      9.94 o 
  -3 -12   4      609.63      631.61     22.02 o 
  -2 -12   4       87.05       93.50      8.43 o 
  -1 -12   4        6.76        7.24      2.73 o 
   0 -12   4      990.59      987.94     21.37 o 
   1 -12   4      856.14      813.44     17.87 o 
   2 -12   4      179.09      162.38      7.69 o 
   3 -12   4      547.50      525.51     12.25 o 
   4 -12   4      116.37      120.55      5.96 o 
   5 -12   4       88.94       97.43      5.40 o 
   6 -12   4      251.30      260.55      9.22 o 
   7 -12   4        0.98        0.80      4.28 o 
   8 -12   4        6.60       13.50     10.50 o 
  -7 -11   4        0.58        4.50      6.48 o 
  -6 -11   4       24.42       21.46      6.40 o 
  -5 -11   4      274.24      259.97     17.05 o 
  -4 -11   4       95.09      112.36      8.11 o 
  -3 -11   4      201.22      174.83     10.46 o 
  -2 -11   4       48.91       72.71      3.96 o 
  -1 -11   4      201.92      194.92      8.20 o 
   0 -11   4       12.63       15.69      3.44 o 
   1 -11   4     1923.07     1910.86     39.49 o 
   2 -11   4      812.67      799.25     17.47 o 
   3 -11   4      392.99      380.65     21.48 o 
   4 -11   4      869.77      778.32     19.53 o 
   5 -11   4        6.18       11.64      3.63 o 
   6 -11   4       46.92       66.63      5.05 o 
   7 -11   4        1.07        2.38      2.50 o 
   8 -11   4       11.60       11.15      4.86 o 
   9 -11   4        4.67        4.43     11.00 o 
  -7 -10   4      100.24      109.14      9.15 o 
  -6 -10   4       39.34       50.06      6.91 o 
  -5 -10   4        3.89       98.44      8.15 o 
  -4 -10   4      551.37      596.36     20.76 o 
  -3 -10   4      295.97      344.40     10.48 o 
  -2 -10   4      375.22      448.33     10.71 o 
  -1 -10   4      396.43      445.87     10.51 o 
   0 -10   4      548.27      600.47     15.00 o 
   1 -10   4      288.16      274.36      7.22 o 
   2 -10   4     4550.21     4175.23     85.03 o 
   3 -10   4      272.11      317.16      8.09 o 
   4 -10   4      226.94      319.74      9.50 o 
   5 -10   4       11.16       18.72      3.59 o 
   6 -10   4        0.76        2.51      3.68 o 
   7 -10   4        2.07        9.13      4.20 o 
   8 -10   4       30.84       42.15      5.30 o 
   9 -10   4        1.30        8.35      8.49 o 
  -8  -9   4        7.10       31.49      8.21 o 
  -7  -9   4       64.95       75.01      7.92 o 
  -6  -9   4      422.01      436.52     16.96 o 
  -5  -9   4      130.06      135.91      8.10 o 
  -4  -9   4        5.07        5.86      3.22 o 
  -3  -9   4     1961.08     1873.70     38.99 o 
  -2  -9   4     1037.49     1003.23     21.45 o 
  -1  -9   4      370.96      331.52      8.12 o 
   0  -9   4     1797.65     1633.73     33.93 o 
   1  -9   4     2001.90     2115.85     43.62 o 
   2  -9   4     1706.12     1680.48     34.86 o 
   3  -9   4      547.80      525.92     11.93 o 
   4  -9   4      156.50      147.42      6.18 o 
   5  -9   4       46.89       50.34      4.12 o 
   6  -9   4      317.75      297.19     11.69 o 
   7  -9   4       15.49       22.61      4.52 o 
   8  -9   4       32.04       30.64      5.11 o 
   9  -9   4        4.89       -1.12      4.11 o 
  -8  -8   4       42.94       62.23      7.76 o 
  -7  -8   4      186.78      185.68     10.70 o 
  -6  -8   4       64.01       67.93      5.11 o 
  -5  -8   4      359.20      345.33     10.73 o 
  -4  -8   4      429.51      419.06     10.14 o 
  -3  -8   4      286.73      342.38     20.02 o 
  -2  -8   4     3209.76     3179.58     64.99 o 
  -1  -8   4      739.83      670.23     17.43 o 
   0  -8   4      367.19      352.26     15.32 o 
   1  -8   4     1008.30      996.25     20.95 o 
   2  -8   4      155.13      179.24      5.17 o 
   3  -8   4       63.33       72.19      3.35 o 
   4  -8   4       70.94       76.83      4.36 o 
   5  -8   4        1.65       -4.55      3.04 o 
   6  -8   4        4.27       12.41      4.35 o 
   7  -8   4      235.78      437.33     15.65 o 
   8  -8   4        0.48       -1.72      2.11 o 
   9  -8   4       92.99      145.51     11.56 o 
  -9  -7   4       24.09       35.91      7.33 o 
  -8  -7   4        2.36        5.74      9.76 o 
  -7  -7   4      357.44      360.60     12.11 o 
  -6  -7   4      259.10      269.95      9.39 o 
  -5  -7   4       75.04       85.20      4.97 o 
  -4  -7   4      348.55      296.06      7.63 o 
  -3  -7   4      342.66      302.12      7.53 o 
  -2  -7   4     1525.73     1362.32     28.33 o 
  -1  -7   4     4670.60     4391.82    139.42 o 
   0  -7   4      183.97      167.26      4.70 o 
   1  -7   4       11.33       10.45      1.66 o 
   2  -7   4        3.39        9.45      1.81 o 
   3  -7   4       62.65       85.11      3.41 o 
   4  -7   4      163.98      124.53      7.00 o 
   5  -7   4      190.46      151.16     14.52 o 
   6  -7   4        1.45        1.79      3.54 o 
   7  -7   4       50.06       40.44      5.77 o 
   8  -7   4      237.15      228.63     10.22 o 
   9  -7   4        6.53        5.87      4.99 o 
  -9  -6   4      134.10      117.63     27.92 o 
  -8  -6   4       58.09       69.72      7.70 o 
  -7  -6   4       88.77       92.95      5.79 o 
  -6  -6   4      970.85      961.94     24.58 o 
  -5  -6   4      199.14      193.92      5.95 o 
  -4  -6   4        2.51        2.76      2.56 o 
  -3  -6   4     1289.48     1357.11     30.23 o 
  -2  -6   4     1977.08     2079.49     61.21 o 
  -1  -6   4     1552.90     1332.55    160.43 o 
   0  -6   4      215.60      166.51      5.62 o 
   1  -6   4      338.38      385.11      8.72 o 
   2  -6   4      190.09      147.30      5.00 o 
   3  -6   4      133.86      140.90      7.06 o 
   4  -6   4      318.72      317.81      9.13 o 
   5  -6   4        2.70        2.01      4.23 o 
   6  -6   4      186.23      166.72      6.94 o 
   7  -6   4        2.83       10.00      4.03 o 
   8  -6   4      480.76      452.32     13.51 o 
   9  -6   4      170.18      161.40      8.46 o 
  -9  -5   4       26.16       32.98      5.81 o 
  -8  -5   4      179.55      168.89      7.85 o 
  -7  -5   4      124.72      146.30      8.30 o 
  -6  -5   4      344.06      317.55     10.04 o 
  -5  -5   4     1216.99     1263.68     31.26 o 
  -4  -5   4       94.55       73.85      3.99 o 
  -3  -5   4      395.44      404.66      9.13 o 
  -2  -5   4     8792.86     9103.82    193.43 o 
  -1  -5   4     3296.03     3436.47     69.81 o 
   0  -5   4      212.12      217.24      5.26 o 
   1  -5   4        1.34        1.70      1.43 o 
   2  -5   4     1512.86     1497.79     30.89 o 
   3  -5   4      240.60      283.84     13.55 o 
   4  -5   4     1135.54     1809.60     42.27 o 
   6  -5   4      150.36      216.05     14.03 o 
   7  -5   4      670.33      708.89     18.56 o 
   8  -5   4        2.78       11.09      4.37 o 
   9  -5   4      284.50      257.99     10.10 o 
  -9  -4   4       40.90       64.73      9.70 o 
  -8  -4   4        7.95        8.51      4.09 o 
  -7  -4   4      546.65      515.63     12.38 o 
  -6  -4   4      432.11      443.13     10.72 o 
  -5  -4   4      279.09      303.48      8.52 o 
  -4  -4   4     4705.33     5036.00    115.14 o 
  -3  -4   4       41.71       74.34      4.91 o 
  -2  -4   4     2624.84     3026.55     71.12 o 
  -1  -4   4      122.50      172.01      8.52 o 
   0  -4   4      889.50     1021.88     21.16 o 
   1  -4   4      410.72      490.52     17.34 o 
   2  -4   4      880.94     1023.20     30.34 o 
   3  -4   4      561.08      603.67     18.05 o 
   4  -4   4      342.35      321.30      9.14 o 
   5  -4   4     1568.20     1372.14     32.70 o 
   6  -4   4       24.92       26.37      3.83 o 
   7  -4   4      472.44      458.01     13.09 o 
   8  -4   4      567.15      544.30     15.98 o 
   9  -4   4       13.63       17.22      5.06 o 
 -10  -3   4       16.29       15.96      7.77 o 
  -9  -3   4      382.84      415.97     15.63 o 
  -8  -3   4      111.98      122.16      6.44 o 
  -7  -3   4       32.42       48.65      3.60 o 
  -6  -3   4     3130.11     3036.00     62.28 o 
  -5  -3   4     2244.46     2177.15     44.81 o 
  -4  -3   4      371.04      395.41     10.58 o 
  -3  -3   4      997.68      830.76     17.43 o 
  -2  -3   4        4.11        3.89      1.17 o 
  -1  -3   4    12509.27    11896.14    388.13 o 
   0  -3   4    10461.41    10076.43    204.70 o 
   1  -3   4      119.17       88.74      3.10 o 
   2  -3   4      273.66      220.32     10.97 o 
   3  -3   4      236.22      141.36      5.08 o 
   4  -3   4      166.94      181.36     11.39 o 
   5  -3   4     1272.88     1892.59     75.28 o 
   6  -3   4      261.13      429.60     39.76 o 
   7  -3   4       28.46       29.67      4.21 o 
   8  -3   4      411.77      409.99     12.56 o 
   9  -3   4      536.89      478.78     17.91 o 
 -10  -2   4      270.62      293.89     13.33 o 
  -9  -2   4        0.64        3.95      6.84 o 
  -8  -2   4      322.17      350.65     11.19 o 
  -7  -2   4      251.65      236.68      7.01 o 
  -6  -2   4      313.17      307.35      8.01 o 
  -5  -2   4     5772.93     5749.86    116.50 o 
  -4  -2   4      785.67      721.17     17.86 o 
  -3  -2   4        0.59        1.09      1.16 o 
  -2  -2   4     2041.80     2189.21     51.84 o 
  -1  -2   4     2026.18     1956.75     39.86 o 
   0  -2   4      557.67      580.11     14.27 o 
   1  -2   4     1939.40     1673.09     39.45 o 
   2  -2   4      551.28      527.24     11.34 o 
   3  -2   4     2570.44     2367.54     48.46 o 
   4  -2   4     2403.56     2124.58     43.68 o 
   5  -2   4      192.94      160.05      6.50 o 
   6  -2   4      183.04      156.32      6.87 o 
   7  -2   4      240.29      256.85      9.04 o 
   8  -2   4       56.26       42.33      6.70 o 
   9  -2   4      244.98      221.50     11.66 o 
 -10  -1   4      240.61      261.73     12.40 o 
  -9  -1   4      223.76      233.14      8.84 o 
  -8  -1   4       42.79       76.14      6.23 o 
  -7  -1   4      601.42      698.22     15.71 o 
  -6  -1   4      739.67     1290.35     27.19 o 
  -3  -1   4        1.74        2.74      3.34 o 
  -2  -1   4       44.55       23.66      1.52 o 
  -1  -1   4     2160.80     2211.63     44.91 o 
   0  -1   4      104.43      255.86     17.09 o 
   1  -1   4      479.19      429.38     19.78 o 
   2  -1   4      471.47      362.14      9.44 o 
   3  -1   4     1342.40     1401.12     33.84 o 
   4  -1   4     1323.59     1405.28     68.01 o 
   5  -1   4     1931.34     1894.16     39.26 o 
   6  -1   4      103.89      113.51      8.26 o 
   7  -1   4      117.34      110.80      6.14 o 
   8  -1   4      512.78      509.01     18.17 o 
   9  -1   4       55.41       57.32      7.94 o 
 -10   0   4        9.03       13.71      8.95 o 
  -9   0   4       83.91      100.49      5.99 o 
  -8   0   4      465.24      443.79     11.22 o 
  -7   0   4      363.71      332.92      8.87 o 
  -6   0   4      266.77      213.83      6.27 o 
  -5   0   4      418.14      414.48      9.57 o 
  -4   0   4      689.22      701.17     21.37 o 
  -3   0   4      364.56      375.60      8.39 o 
  -2   0   4     1612.96     1684.79     34.34 o 
  -1   0   4      485.05      487.74     13.58 o 
   0   0   4     1621.77     1508.04     30.76 o 
   1   0   4     4487.82     5042.98    119.70 o 
   2   0   4     1667.21     1734.85     35.58 o 
   3   0   4      790.97      682.14     14.66 o 
   4   0   4      575.58      558.63     12.49 o 
   5   0   4     1312.20     1223.53     25.95 o 
   6   0   4     1622.52     1472.64     35.26 o 
   7   0   4       11.30        8.99      6.47 o 
   8   0   4      153.88      147.44     10.40 o 
   9   0   4      298.88      265.66     15.59 o 
 -10   1   4       47.77       47.85      9.01 o 
  -9   1   4        1.37       -4.22      4.82 o 
  -8   1   4      126.45      114.14      6.37 o 
  -7   1   4      180.06      179.79      9.28 o 
  -6   1   4       40.66       34.78      4.49 o 
  -5   1   4       16.38       10.71      3.20 o 
  -4   1   4       49.93       53.25      4.54 o 
  -3   1   4     1102.31     1255.73     34.91 o 
  -2   1   4     1015.91     1020.20     24.79 o 
  -1   1   4      441.89      499.42     26.28 o 
   0   1   4     1289.49     1334.11     27.32 o 
   1   1   4     6283.50     5835.73    117.96 o 
   3   1   4       18.59       12.37      1.88 o 
   4   1   4     3164.83     3020.38     61.78 o 
   5   1   4      360.21      367.05      9.26 o 
   6   1   4     1105.52     1031.06     31.20 o 
   7   1   4      559.56      510.50     17.87 o 
   8   1   4       11.71       66.47     11.56 o 
   9   1   4       25.06       54.62      8.09 o 
 -10   2   4      177.37      156.03      9.81 o 
  -9   2   4       64.45       53.57      6.68 o 
  -8   2   4       10.36       10.72      4.19 o 
  -7   2   4       89.71       92.69      4.34 o 
  -6   2   4       27.49       33.45      2.87 o 
  -5   2   4      225.93      206.72      5.80 o 
  -4   2   4     1429.51     1443.36     29.86 o 
  -3   2   4       62.25       60.29      2.33 o 
  -2   2   4      480.12      415.98     12.70 o 
  -1   2   4     4823.13     4299.88     86.99 o 
   0   2   4      208.27      198.28      5.64 o 
   1   2   4      733.74      724.90     46.73 o 
   2   2   4     2556.77     2255.15     54.04 o 
   3   2   4      150.60      131.88      4.30 o 
   4   2   4      708.03      688.40     15.12 o 
   5   2   4     3247.70     3210.67     76.40 o 
   6   2   4      336.62      298.18     10.26 o 
   7   2   4      192.35      165.07      9.72 o 
   8   2   4       18.19       17.48      6.64 o 
   9   2   4        6.35        4.12      7.12 o 
 -10   3   4       13.50       11.72      6.16 o 
  -9   3   4      106.80       97.89      7.81 o 
  -8   3   4       10.93       13.04      6.95 o 
  -7   3   4        1.08        3.18      2.78 o 
  -6   3   4       35.15       51.81      4.88 o 
  -5   3   4      112.05      154.27     17.04 o 
  -4   3   4        1.89        6.77      2.32 o 
  -3   3   4     3573.77     3353.73     80.10 o 
  -2   3   4     1156.24     1043.85     30.31 o 
  -1   3   4      818.06      698.76     14.60 o 
   0   3   4     6530.39     5917.72    138.10 o 
   1   3   4        3.98        4.63      1.93 o 
   2   3   4      894.47      816.90     20.18 o 
   3   3   4     1269.46     1182.20     28.82 o 
   4   3   4      656.30      583.11     19.45 o 
   5   3   4      686.09      692.35     18.43 o 
   6   3   4     1186.29     1126.26     28.57 o 
   7   3   4       14.15        5.10      6.80 o 
   8   3   4       15.76       20.96      6.96 o 
 -10   4   4      137.11      128.10     13.93 o 
  -8   4   4      148.31      183.64      9.71 o 
  -7   4   4       71.51       77.63      5.12 o 
  -6   4   4       66.09       67.28      3.36 o 
  -5   4   4      651.11      626.90     13.78 o 
  -4   4   4      347.08      328.12      7.70 o 
  -3   4   4      278.63      440.68     11.62 o 
  -2   4   4     1874.13     1701.01     39.26 o 
  -1   4   4        5.35       19.15      2.17 o 
   0   4   4      215.99      312.28     22.25 o 
   1   4   4     6692.60     6786.52    165.08 o 
   2   4   4      668.51      842.49     30.50 o 
   3   4   4     2072.34     2197.50     98.63 o 
   4   4   4      485.47      541.96     14.63 o 
   5   4   4      282.23      291.49     10.08 o 
   6   4   4       82.23       94.30      6.20 o 
   7   4   4       14.32       20.07      6.31 o 
   8   4   4        9.47        5.46      8.13 o 
 -10   5   4       32.47        6.58      7.04 o 
  -9   5   4       13.66       11.57      5.95 o 
  -8   5   4       23.10       22.86      5.87 o 
  -7   5   4        0.65       -2.03      3.96 o 
  -6   5   4        0.45       17.85      6.75 o 
  -5   5   4      134.58      128.38      4.47 o 
  -4   5   4     2880.98     2980.76     60.76 o 
  -3   5   4     2167.52     1875.82    101.11 o 
  -1   5   4      552.68      375.00      8.41 o 
   0   5   4      124.85      102.57      4.52 o 
   1   5   4     1653.95     1540.48     36.91 o 
   2   5   4     5550.56     5544.44    130.24 o 
   3   5   4      789.13      733.91     18.88 o 
   4   5   4     1290.33     1176.30     29.26 o 
   5   5   4       33.01       48.28     10.15 o 
   6   5   4       10.64        4.91      4.77 o 
   7   5   4       83.28       82.15     11.45 o 
   8   5   4       61.41       59.22      8.90 o 
 -10   6   4        0.07       -1.32      6.22 o 
  -9   6   4        2.92       11.46      5.95 o 
  -8   6   4        0.75       -6.96      6.25 o 
  -7   6   4        8.35        5.35      4.60 o 
  -6   6   4        8.04        3.31      3.43 o 
  -5   6   4      514.91      484.41     13.44 o 
  -4   6   4      329.98      313.89      7.61 o 
  -3   6   4     1963.92     1798.01     36.94 o 
  -2   6   4      257.94      183.97      5.32 o 
  -1   6   4      789.51      684.94     14.64 o 
   0   6   4     5482.94     5707.78    115.71 o 
   1   6   4      851.29      811.02     20.33 o 
   2   6   4     1596.43     1549.67     37.64 o 
   3   6   4     1903.83     1829.39     44.25 o 
   4   6   4      124.31      125.12      6.14 o 
   5   6   4       10.52       30.37      4.31 o 
   6   6   4        6.06       23.10      5.34 o 
   7   6   4        0.63       10.92     10.04 o 
 -10   7   4        8.89        7.75      6.53 o 
  -9   7   4        7.12       11.81      6.03 o 
  -8   7   4       14.54       27.92      5.93 o 
  -7   7   4        1.83       -3.62      5.96 o 
  -6   7   4       29.61       43.42      4.26 o 
  -5   7   4      775.57      677.83     17.87 o 
  -4   7   4      965.82      983.85     24.77 o 
  -3   7   4      396.97      339.41      8.04 o 
  -2   7   4     1545.58     1361.77     31.83 o 
  -1   7   4      442.47      411.27      9.44 o 
   0   7   4     1304.24     1313.02     27.41 o 
   1   7   4     5188.47     4994.17    117.52 o 
   2   7   4      583.92      539.95     14.64 o 
   3   7   4      107.11      104.00      6.96 o 
   4   7   4        8.67        8.48      4.75 o 
   5   7   4        0.95       -3.06      2.12 o 
   6   7   4        1.28       -1.08      5.40 o 
   7   7   4        2.40        6.05      7.00 o 
 -10   8   4       34.49       60.28      9.70 o 
  -9   8   4        0.55       26.94      6.56 o 
  -8   8   4       36.15       75.68      7.05 o 
  -7   8   4      515.56      447.23     16.19 o 
  -6   8   4       48.52       55.83      4.67 o 
  -5   8   4       39.97       47.57      4.09 o 
  -4   8   4     1487.77     1378.97     41.61 o 
  -3   8   4      975.15      937.52     19.94 o 
  -2   8   4      739.67      734.55     17.82 o 
  -1   8   4     1693.91     1578.34     32.73 o 
   0   8   4      870.53      819.16     17.64 o 
   1   8   4      603.57      626.42     16.44 o 
   2   8   4      423.55      394.08     14.49 o 
   3   8   4        2.04       -1.89      2.53 o 
   4   8   4        4.75        4.34      3.81 o 
   5   8   4        0.97        2.75      4.21 o 
   6   8   4        5.42       -0.68      6.52 o 
   7   8   4        5.19       10.77      6.54 o 
  -9   9   4       50.12       50.90      7.34 o 
  -8   9   4      137.55      130.93      8.77 o 
  -7   9   4       41.42       46.32      6.23 o 
  -6   9   4      931.17      825.53     21.78 o 
  -5   9   4      130.03      143.89      6.70 o 
  -4   9   4      360.25      356.32     10.80 o 
  -3   9   4     2857.62     2789.40     67.34 o 
  -2   9   4     1823.31     1750.86     40.87 o 
  -1   9   4     1173.60     1139.91     24.15 o 
   0   9   4     1308.42     1209.52     29.79 o 
   1   9   4       98.82      100.03      6.54 o 
   2   9   4        3.45       -3.27      2.99 o 
   3   9   4        1.21       -3.29      3.63 o 
   4   9   4       18.62        7.44      4.20 o 
   5   9   4        8.01       15.47      4.71 o 
   6   9   4       28.37       33.67      7.65 o 
  -9  10   4        2.65        1.94      6.34 o 
  -8  10   4      340.14      337.70     14.12 o 
  -7  10   4      232.70      277.35     12.04 o 
  -6  10   4       37.51       60.74      9.49 o 
  -5  10   4      578.37      625.01     17.05 o 
  -4  10   4      271.25      262.65      8.93 o 
  -3  10   4      513.34      535.34     14.83 o 
  -2  10   4     2165.14     1950.30     45.53 o 
  -1  10   4      580.96      560.78     15.02 o 
   0  10   4      160.24      212.64      9.54 o 
   1  10   4        8.51       12.40      3.31 o 
   2  10   4        5.21       38.32      5.65 o 
   3  10   4        0.81      148.78      9.71 o 
   4  10   4        3.61       56.61      8.97 o 
   5  10   4        0.08       49.93      7.39 o 
  -9  11   4       54.72       49.76      7.70 o 
  -8  11   4        1.47       -2.95      5.85 o 
  -7  11   4      452.29      451.23     16.61 o 
  -6  11   4      295.90      266.53     11.56 o 
  -5  11   4       75.08       79.57      5.35 o 
  -4  11   4      610.07      543.30     15.22 o 
  -3  11   4      634.00      598.97     16.43 o 
  -2  11   4      305.99      275.95     10.78 o 
  -1  11   4      199.11      172.67      8.49 o 
   0  11   4        0.78       -4.30      2.87 o 
   1  11   4        0.12        1.41      3.38 o 
   2  11   4       11.36       14.38      4.10 o 
   3  11   4        4.60        1.39      4.21 o 
   4  11   4        3.38        7.17      4.67 o 
   5  11   4       52.92       50.30      6.07 o 
  -8  12   4       46.17       44.38      7.13 o 
  -7  12   4       33.75       48.24      6.80 o 
  -6  12   4      501.10      488.09     17.39 o 
  -5  12   4      273.64      259.47      9.44 o 
  -4  12   4       55.84       50.18      4.81 o 
  -3  12   4      802.84      728.14     19.47 o 
  -2  12   4       63.30       69.89      7.89 o 
  -1  12   4        0.39       -3.01      2.01 o 
   0  12   4        1.34       -0.41      3.47 o 
   1  12   4       58.09       60.52      4.89 o 
   2  12   4        0.18       -3.65      4.95 o 
   3  12   4       24.65       21.13      4.98 o 
   4  12   4        3.86        2.11      4.95 o 
  -8  13   4       44.48       46.68      7.49 o 
  -7  13   4       56.93       74.75      7.67 o 
  -6  13   4       52.51       71.44      7.91 o 
  -5  13   4      328.38      360.50     11.79 o 
  -4  13   4      206.01      227.71      8.92 o 
  -3  13   4        0.58       -3.23      4.97 o 
  -2  13   4       71.90        5.75      8.63 o 
  -1  13   4        0.60        0.56      4.98 o 
   0  13   4       16.93       19.11      6.59 o 
   1  13   4        4.70        2.15      3.78 o 
   2  13   4       15.09        4.35      4.52 o 
   3  13   4       16.19       14.13      5.06 o 
  -7  14   4      156.21      144.21      9.75 o 
  -6  14   4      213.27      216.24     13.38 o 
  -5  14   4      145.63      161.55      8.76 o 
  -4  14   4       39.56       45.27      8.12 o 
  -3  14   4        1.86       -4.13      4.66 o 
  -2  14   4        3.44        5.46      7.43 o 
  -1  14   4        9.25        6.70      5.57 o 
   0  14   4        1.06       -7.05      5.53 o 
   1  14   4       20.23       12.09      7.11 o 
   2  14   4       67.69       60.03      7.51 o 
  -6  15   4      201.61      197.63     11.03 o 
  -5  15   4       21.83       22.89      6.64 o 
  -4  15   4        0.64       -1.46      5.66 o 
  -3  15   4       30.24        2.67      6.14 o 
  -2  15   4        8.44       16.74      6.60 o 
  -1  15   4        1.84       -7.49      5.72 o 
   0  15   4       38.63       46.89      7.05 o 
   1  15   4        5.64       22.27     11.03 o 
  -4  16   4        0.91       -3.84      4.97 o 
  -3  16   4        0.52       -2.66      6.11 o 
  -2  16   4        4.37       21.24     17.55 o 
  -1  16   4        3.49        0.71      6.53 o 
   0 -18   5       23.62       19.62      6.80 o 
   1 -18   5        0.73        0.66      6.13 o 
   2 -18   5      244.46      264.99     15.90 o 
   3 -18   5       53.49       76.18      7.59 o 
  -2 -17   5        1.32       -0.67      6.26 o 
  -1 -17   5       22.42        5.95     14.49 o 
   0 -17   5      126.62      123.17      8.94 o 
   1 -17   5       62.83       67.01      7.28 o 
   2 -17   5        2.11       14.28      5.68 o 
   3 -17   5      215.95      233.16     10.90 o 
   4 -17   5       84.79      104.92      8.09 o 
   5 -17   5       42.42       68.61     12.04 o 
  -3 -16   5       19.35       27.32      7.15 o 
  -2 -16   5       73.17       68.48      7.82 o 
  -1 -16   5       94.47       92.49      9.83 o 
   0 -16   5       73.98       83.57     10.45 o 
   1 -16   5      363.04      369.03     14.80 o 
   2 -16   5       75.95       85.48      6.06 o 
   3 -16   5        0.68        1.66      6.10 o 
   4 -16   5      152.14      171.80      9.71 o 
   5 -16   5       57.77       56.31      5.30 o 
   6 -16   5       11.14       10.11      6.17 o 
  -4 -15   5      111.06      119.40      9.69 o 
  -3 -15   5       55.74       69.33      7.91 o 
  -2 -15   5       51.46       59.72      7.09 o 
   0 -15   5      389.34      396.68     15.32 o 
   1 -15   5       32.03       47.73      5.01 o 
   2 -15   5      186.06      239.63      9.07 o 
   3 -15   5       60.68      118.69      7.19 o 
   4 -15   5        1.99       11.29      3.85 o 
   5 -15   5       57.16       75.86      5.43 o 
   6 -15   5       14.86       11.39      7.67 o 
   7 -15   5        7.85        7.61      6.50 o 
  -5 -14   5       40.62       40.22      7.58 o 
  -4 -14   5       14.69       17.70      6.57 o 
  -3 -14   5      251.58      230.82     11.69 o 
  -2 -14   5      180.16      185.39     10.24 o 
  -1 -14   5      101.29       94.23      8.97 o 
   0 -14   5      671.52      704.20     18.93 o 
   1 -14   5      363.81      364.18     11.38 o 
   2 -14   5       26.53       32.63      3.47 o 
   3 -14   5      275.95      256.00      8.55 o 
   4 -14   5        5.44       -1.28      3.62 o 
   5 -14   5       11.13        9.28      4.16 o 
   6 -14   5       64.30       69.40      7.51 o 
   7 -14   5        3.83       -2.70      6.08 o 
  -6 -13   5        3.31        2.88      6.43 o 
  -5 -13   5       75.72       82.74      8.38 o 
  -4 -13   5      133.25      129.14      9.34 o 
  -3 -13   5       23.45       25.19      7.41 o 
  -2 -13   5      775.31      769.22     25.67 o 
  -1 -13   5      258.43      271.73     15.32 o 
   0 -13   5       29.04       30.02      4.21 o 
   1 -13   5      930.05     1000.12     22.34 o 
   2 -13   5      211.51      213.64      9.54 o 
   3 -13   5       66.07       95.55      5.33 o 
   4 -13   5      117.78      133.42      6.38 o 
   5 -13   5        6.80        9.26      3.99 o 
   6 -13   5       23.73       26.31      4.68 o 
   7 -13   5        0.74       23.65      5.03 o 
   8 -13   5        1.69       14.26      6.77 o 
  -6 -12   5       72.95       70.25      8.12 o 
  -5 -12   5        0.86       -2.96      5.54 o 
  -4 -12   5      595.20      551.44     20.18 o 
  -3 -12   5      814.50      780.51     26.09 o 
  -2 -12   5       36.40       29.01      5.28 o 
  -1 -12   5     1072.95     1038.33     30.92 o 
   0 -12   5      694.69      660.30     14.90 o 
   1 -12   5      242.96      247.72      7.17 o 
   2 -12   5      673.69      596.59     13.68 o 
   3 -12   5       23.86       17.53      3.35 o 
   4 -12   5      221.47      216.41      7.69 o 
   5 -12   5        0.06        0.41      3.75 o 
   6 -12   5        9.00        5.02      4.19 o 
   7 -12   5       27.72       30.29      5.03 o 
   8 -12   5       18.08        2.95      2.59 o 
  -7 -11   5        2.20        2.20      6.22 o 
  -6 -11   5       50.50       57.12      7.37 o 
  -5 -11   5      471.87      458.76     17.74 o 
  -4 -11   5        0.61       -0.68      5.28 o 
  -3 -11   5     1401.95     1389.15     43.09 o 
  -2 -11   5      937.06      905.21     23.30 o 
  -1 -11   5       97.21       97.43      7.43 o 
   0 -11   5     1264.07     1159.36     24.63 o 
   1 -11   5      192.28      169.22      6.96 o 
   2 -11   5       96.37       93.26      5.19 o 
   3 -11   5      323.23      291.24      7.82 o 
   4 -11   5        0.89       -1.93      3.68 o 
   5 -11   5       82.13       83.82      5.09 o 
   6 -11   5      240.80      233.14      8.85 o 
   7 -11   5       11.34        9.31      4.61 o 
   8 -11   5       83.99       83.60      6.40 o 
  -8 -10   5       39.51       43.25      7.95 o 
  -7 -10   5      142.25      139.70      9.78 o 
  -6 -10   5        3.74        6.77      5.66 o 
  -5 -10   5      275.60      286.98     12.90 o 
  -4 -10   5      627.32      655.48     29.69 o 
  -3 -10   5       25.45      206.67     11.56 o 
  -2 -10   5      947.45     1214.01     25.79 o 
  -1 -10   5      248.68      312.86     12.56 o 
   0 -10   5       14.43      193.10     12.56 o 
   1 -10   5      568.97      861.23     23.99 o 
   3 -10   5       41.12       46.64      4.45 o 
   4 -10   5        0.04       -1.98      4.63 o 
   5 -10   5        0.10        7.37      3.54 o 
   6 -10   5       55.83       47.81      4.73 o 
   7 -10   5      470.98      482.80     17.06 o 
   8 -10   5       22.68       36.72      5.31 o 
   9 -10   5       30.75       27.00      5.79 o 
  -8  -9   5        2.56       10.11      6.39 o 
  -7  -9   5      320.50      309.69     14.05 o 
  -6  -9   5      470.93      490.46     18.36 o 
  -5  -9   5        7.35       19.24      5.28 o 
  -4  -9   5      381.23      388.19     14.92 o 
  -3  -9   5      555.66      553.58     12.71 o 
  -2  -9   5      426.21      406.48      9.71 o 
  -1  -9   5       52.63       41.03      6.01 o 
   0  -9   5        2.89        4.20      1.74 o 
   1  -9   5      227.31      224.44      6.13 o 
   2  -9   5      837.15      764.84     16.56 o 
   3  -9   5       56.57       51.05      2.99 o 
   4  -9   5       53.57       71.30      6.27 o 
   5  -9   5       40.91       50.27      4.29 o 
   6  -9   5      255.27      252.96     22.20 o 
   7  -9   5      243.39      261.11      9.67 o 
   8  -9   5      452.87      414.94     13.09 o 
   9  -9   5       31.50       28.36      5.62 o 
  -8  -8   5      118.78      128.28     11.69 o 
  -7  -8   5       73.29       74.62      7.47 o 
  -6  -8   5      552.70      564.74     20.08 o 
  -5  -8   5      117.19      135.19      7.72 o 
  -4  -8   5       23.88       21.62      2.58 o 
  -3  -8   5     1444.06     1455.37     30.44 o 
  -2  -8   5      468.55      492.67     25.13 o 
  -1  -8   5        8.53        7.64      4.33 o 
   0  -8   5      427.57      372.74     13.46 o 
   1  -8   5       86.98       90.81      3.61 o 
   2  -8   5       10.45       15.96      2.14 o 
   3  -8   5      139.33      150.31     12.19 o 
   5  -8   5       45.72       62.62      5.36 o 
   6  -8   5      429.88      415.62     12.07 o 
   7  -8   5       15.41       27.01      4.55 o 
   8  -8   5      179.34      177.88     11.88 o 
   9  -8   5      148.40      144.78      8.04 o 
  -9  -7   5        0.25       -2.94      7.49 o 
  -7  -7   5      322.49      307.77     13.41 o 
  -6  -7   5       36.35       36.90      4.19 o 
  -5  -7   5      504.16      541.56     12.56 o 
  -4  -7   5       48.56       37.31      2.66 o 
  -3  -7   5       20.35       18.83      3.14 o 
  -2  -7   5     1852.06     1750.60     36.02 o 
  -1  -7   5      877.20      843.63     19.96 o 
   0  -7   5       31.90       33.56      2.20 o 
   1  -7   5        0.32        0.40      1.53 o 
   2  -7   5       40.88       52.29      2.60 o 
   3  -7   5        7.28        8.30      1.85 o 
   4  -7   5     1687.58     1554.60     36.71 o 
   5  -7   5      163.83      168.98     10.29 o 
   6  -7   5      437.87      416.71     14.68 o 
   7  -7   5      633.13      598.01     16.33 o 
   8  -7   5      114.08      107.89      6.57 o 
   9  -7   5       72.19       63.88      6.97 o 
  -9  -6   5      118.86      127.62     15.51 o 
  -8  -6   5        1.37       -0.40      5.23 o 
  -7  -6   5      715.19      687.16     28.05 o 
  -6  -6   5      891.26      918.99     23.62 o 
  -5  -6   5       24.17       22.92      2.63 o 
  -4  -6   5      307.41      321.00      8.66 o 
  -3  -6   5       69.79       83.95     10.20 o 
  -2  -6   5      929.16     1026.08     24.78 o 
  -1  -6   5      703.64      683.72     32.35 o 
   0  -6   5      714.01      702.81     16.74 o 
   1  -6   5       13.71       12.93      2.09 o 
   2  -6   5      532.28      394.22      8.97 o 
   3  -6   5      695.64      680.41     16.80 o 
   4  -6   5      457.89      457.60     12.19 o 
   5  -6   5      662.86      580.04     18.38 o 
   6  -6   5      111.96      118.42      6.41 o 
   7  -6   5      723.42      623.05     16.77 o 
   8  -6   5      878.21      799.34     21.01 o 
   9  -6   5       65.22       57.71      6.03 o 
  -9  -5   5      184.57      180.42     19.44 o 
  -8  -5   5      159.84      150.94     12.88 o 
  -7  -5   5       30.03       30.19      4.18 o 
  -6  -5   5     1374.19     1370.18     38.53 o 
  -5  -5   5      915.97      991.76     28.28 o 
  -4  -5   5      337.63      370.57     23.57 o 
  -3  -5   5     3618.97     3858.58    108.49 o 
  -2  -5   5     1099.05     1296.72     28.30 o 
  -1  -5   5      441.02      399.69     10.45 o 
   0  -5   5     1878.21     1771.40     36.31 o 
   1  -5   5      882.97      850.54     17.83 o 
   2  -5   5      579.20      572.40     14.10 o 
   3  -5   5     3625.75     3412.03     78.51 o 
   5  -5   5      364.79      986.17     40.12 o 
   6  -5   5      599.23      574.93     15.41 o 
   7  -5   5      140.09      174.35      7.80 o 
   8  -5   5      183.86      204.44     15.33 o 
   9  -5   5      271.81      271.20     10.45 o 
 -10  -4   5       94.91      110.16     12.88 o 
  -9  -4   5        1.13        2.68      4.48 o 
  -8  -4   5      334.41      328.93     15.90 o 
  -7  -4   5      367.43      387.24     11.79 o 
  -6  -4   5        4.25       22.08      5.52 o 
  -5  -4   5      222.77      239.44     11.93 o 
  -4  -4   5      267.25      272.87      7.06 o 
  -3  -4   5      204.92      309.12     37.01 o 
  -2  -4   5       37.90       39.01      5.05 o 
  -1  -4   5      520.03      583.18     21.78 o 
   0  -4   5     1146.81     1081.19     22.37 o 
   1  -4   5     3139.40     3596.00    108.31 o 
   2  -4   5      299.52      718.38     21.28 o 
   3  -4   5      462.55     2168.74     61.50 o 
   4  -4   5     4369.02     5109.30    117.21 o 
   5  -4   5      336.86      494.92     13.36 o 
   6  -4   5       91.84      101.30      5.61 o 
   7  -4   5      873.48      796.10     20.55 o 
   8  -4   5      123.63      137.85      7.63 o 
   9  -4   5       40.01       50.89      7.49 o 
 -10  -3   5       66.68       83.66      8.25 o 
  -9  -3   5      153.04      168.92     13.93 o 
  -8  -3   5        8.75       10.59      3.95 o 
  -7  -3   5      135.69      108.10      4.85 o 
  -6  -3   5      365.57      354.90      8.95 o 
  -5  -3   5       42.40       38.88      3.23 o 
  -4  -3   5       35.73       50.99      4.38 o 
  -3  -3   5      566.98      671.70     14.27 o 
  -2  -3   5      259.42      324.24      7.27 o 
  -1  -3   5      243.07      321.46      8.50 o 
   0  -3   5     1951.27     2006.77     47.95 o 
   1  -3   5      607.62      609.03     12.95 o 
   2  -3   5     3051.65     2612.37     53.27 o 
   3  -3   5      170.71      147.07      6.63 o 
   4  -3   5      825.02      792.69     34.44 o 
   5  -3   5     2943.58     2698.40     62.71 o 
   6  -3   5       46.62       63.78      4.63 o 
   7  -3   5        2.44       15.30      4.05 o 
   8  -3   5      642.13      604.94     20.61 o 
   9  -3   5      100.33      112.51      9.13 o 
 -10  -2   5        0.01        8.64      6.27 o 
  -9  -2   5       58.09       66.00      5.29 o 
  -8  -2   5      108.85       98.89      5.43 o 
  -7  -2   5        0.27        3.35      2.70 o 
  -6  -2   5      502.02      421.92     10.14 o 
  -5  -2   5      164.41      126.34      5.63 o 
  -4  -2   5       44.85       38.36      2.17 o 
  -3  -2   5      250.41      267.49      6.36 o 
  -2  -2   5      255.61      239.00      5.54 o 
  -1  -2   5      777.61      772.13     16.01 o 
   0  -2   5     3875.89     3359.85     68.09 o 
   1  -2   5     2271.22     2095.92     42.73 o 
   2  -2   5      262.28      210.74      5.88 o 
   3  -2   5     5798.95     5695.64    115.58 o 
   4  -2   5      816.07      735.79     15.92 o 
   5  -2   5      530.12      540.59     14.32 o 
   6  -2   5      327.63      262.30      8.90 o 
   7  -2   5       51.40       63.23      4.99 o 
   8  -2   5       11.50        7.96      6.11 o 
   9  -2   5      127.67      127.68      9.62 o 
  -9  -1   5        1.95       -4.95      4.05 o 
  -8  -1   5      145.73      140.29      6.05 o 
  -7  -1   5      170.19      208.74      6.53 o 
  -6  -1   5       33.59      704.66     30.65 o 
  -4  -1   5      346.56      370.49      9.83 o 
  -3  -1   5        1.14        2.56      1.26 o 
  -2  -1   5     2746.38     2824.64     57.19 o 
  -1  -1   5     2854.98     3186.53     64.60 o 
   0  -1   5      634.32      923.15     18.98 o 
   1  -1   5     7035.85     6719.04    159.86 o 
   2  -1   5     2490.71     2314.05     47.21 o 
   3  -1   5      987.19      931.03     19.63 o 
   4  -1   5     3329.74     3231.47     66.00 o 
   5  -1   5      620.14      674.27     15.02 o 
   6  -1   5      110.40      130.64      6.47 o 
   7  -1   5      113.62      128.00      8.56 o 
   8  -1   5       78.56       74.26      7.68 o 
   9  -1   5       12.85       17.88      7.06 o 
 -10   0   5       48.04       33.87     14.94 o 
  -9   0   5       48.52       52.84     19.21 o 
  -8   0   5      274.85      292.57      9.71 o 
  -7   0   5      738.95      687.38     18.07 o 
  -6   0   5      561.61      607.27     27.73 o 
  -5   0   5      440.40      514.09     26.44 o 
  -4   0   5      359.35      307.60      7.24 o 
  -3   0   5     1836.27     1903.79     43.83 o 
  -2   0   5      357.76      379.17      8.27 o 
  -1   0   5     8836.53     8813.21    206.44 o 
   0   0   5     4071.73     4078.78     82.57 o 
   1   0   5     3284.27     4149.33     94.77 o 
   2   0   5     5746.20     5917.72    119.80 o 
   3   0   5     1096.01      958.29     20.21 o 
   4   0   5      329.41      294.90      8.07 o 
   5   0   5     2217.00     2192.17     45.42 o 
   6   0   5      231.87      218.65     10.24 o 
   7   0   5       15.87        8.34     11.18 o 
   8   0   5       72.94       87.10      8.09 o 
   9   0   5        9.87       -4.47      6.93 o 
 -10   1   5        3.40       -1.34      5.74 o 
  -9   1   5      149.15      117.17      8.28 o 
  -8   1   5        0.41       -4.93      3.29 o 
  -7   1   5      101.94       97.38      4.52 o 
  -6   1   5       62.51       72.02      7.48 o 
  -5   1   5      123.63      111.49      5.11 o 
  -4   1   5      948.89      985.64     20.64 o 
  -3   1   5      741.40      632.10     15.04 o 
  -2   1   5     1370.93     1358.39     32.91 o 
  -1   1   5      348.14      352.93     11.19 o 
   0   1   5    10262.43    12927.83    340.72 o 
   1   1   5     3110.77     4772.77    177.92 o 
   2   1   5        3.84        2.04      1.45 o 
   3   1   5      439.58      428.61      9.86 o 
   4   1   5      729.73      734.07     16.09 o 
   5   1   5      454.50      422.01     16.89 o 
   6   1   5      847.89      832.55     25.94 o 
   7   1   5        6.14       48.39      8.34 o 
   8   1   5        0.15       67.26      7.72 o 
   9   1   5        0.03       47.80      8.24 o 
 -10   2   5       61.02       60.18      7.16 o 
  -9   2   5        0.18        9.14      5.49 o 
  -8   2   5      131.24      143.09      7.26 o 
  -7   2   5       58.04       43.95      3.48 o 
  -6   2   5      156.35      145.12      5.25 o 
  -5   2   5     1200.58     1177.00     24.73 o 
  -4   2   5       88.59       94.30      3.45 o 
  -3   2   5      883.22      999.34     24.61 o 
  -2   2   5      202.04      126.81      4.47 o 
  -1   2   5     6713.32     6501.59    131.10 o 
   0   2   5      297.80      240.20      5.72 o 
   1   2   5     5766.36     5481.49    110.88 o 
   2   2   5      403.78      345.59     15.74 o 
   3   2   5      137.91      137.12      4.63 o 
   4   2   5     1933.70     1909.37     39.60 o 
   5   2   5      296.53      315.19     10.34 o 
   6   2   5      211.14      184.58      9.90 o 
   7   2   5       28.81       36.68      7.45 o 
   8   2   5        4.71        0.34      6.53 o 
 -10   3   5       19.61       16.50      6.21 o 
  -9   3   5       30.30       34.46      6.09 o 
  -8   3   5       61.19       63.76      6.31 o 
  -7   3   5       18.90       19.52      4.00 o 
  -6   3   5      407.46      410.06      9.89 o 
  -5   3   5       60.60       65.64      3.91 o 
  -4   3   5     2381.36     2304.21     55.66 o 
  -3   3   5       11.23        7.15      2.06 o 
  -2   3   5       39.32       25.85      2.49 o 
  -1   3   5     6047.33     5759.08    116.41 o 
   0   3   5     2442.26     2329.48    101.15 o 
   1   3   5      376.15      317.70      8.65 o 
   2   3   5     4185.25     3959.06     94.66 o 
   3   3   5      603.61      586.23     15.44 o 
   4   3   5       62.53       76.22      4.97 o 
   5   3   5      764.98      767.12     20.26 o 
   6   3   5      105.99      118.16      8.09 o 
   7   3   5        3.24       -5.01      5.82 o 
   8   3   5      131.09      138.75      9.96 o 
 -10   4   5       66.05       43.13      9.17 o 
  -9   4   5      117.48      120.04      8.65 o 
  -8   4   5       81.54       90.53      9.28 o 
  -7   4   5       43.03       31.85      4.24 o 
  -6   4   5      410.27      387.54     11.48 o 
  -5   4   5     2113.56     2145.03     44.22 o 
  -4   4   5      272.71      293.90      8.85 o 
  -3   4   5     5987.14     5742.77    136.49 o 
  -2   4   5      821.26      658.07     16.60 o 
  -1   4   5      349.03      359.60      8.08 o 
   0   4   5     3672.69     3577.30     83.94 o 
   1   4   5     1209.67     1171.11     24.36 o 
   2   4   5      177.26      195.18     11.48 o 
   3   4   5      570.19      582.05     19.40 o 
   4   4   5      335.59      568.88     46.56 o 
   5   4   5       18.78       28.95      4.74 o 
   6   4   5        2.63       14.97      4.93 o 
   7   4   5        1.85        8.90      6.32 o 
   8   4   5       42.44       39.92      8.02 o 
 -10   5   5        0.16        6.20      7.25 o 
  -9   5   5        0.68        8.02      5.65 o 
  -8   5   5      274.24      253.51     11.46 o 
  -7   5   5      261.75      230.28      8.72 o 
  -6   5   5        1.41       -0.19      3.31 o 
  -5   5   5     2025.18     2030.51     49.49 o 
  -4   5   5     4447.74     4157.53     99.33 o 
  -3   5   5     1282.18     1248.22     30.70 o 
  -2   5   5     2351.23     2311.57     82.18 o 
  -1   5   5       66.50       30.50      4.05 o 
   0   5   5      312.21      302.64     10.26 o 
   1   5   5     2600.53     2561.00     60.75 o 
   2   5   5      653.16      704.12     18.05 o 
   3   5   5        4.00       -1.42      3.10 o 
   4   5   5       34.58       41.95      5.79 o 
   5   5   5        9.00       12.68      4.68 o 
   6   5   5       31.69       29.89      5.42 o 
   7   5   5      110.83      106.23     18.41 o 
 -10   6   5       16.80       22.62      6.69 o 
  -9   6   5      160.23      136.95      9.32 o 
  -8   6   5       23.36       21.24      5.68 o 
  -7   6   5      653.18      624.16     17.27 o 
  -6   6   5      190.76      189.89      7.63 o 
  -5   6   5       20.86       22.58      3.89 o 
  -4   6   5     3860.52     3711.73     89.13 o 
  -3   6   5     1131.39     1145.06     64.35 o 
  -2   6   5      534.14      560.01     12.25 o 
  -1   6   5      828.08      774.25     16.49 o 
   0   6   5      791.25      826.14     17.53 o 
   1   6   5      238.19      215.44      7.25 o 
   2   6   5     1231.62     1181.86     29.19 o 
   3   6   5       35.72       50.48      4.21 o 
   4   6   5       48.78       61.69      4.86 o 
   5   6   5      260.85      280.58     10.24 o 
   6   6   5       49.32      192.74     17.34 o 
   7   6   5        0.27       25.79      7.35 o 
 -10   7   5        1.12        6.48      6.47 o 
  -9   7   5      150.85      153.27      9.83 o 
  -8   7   5      215.41      220.72     10.99 o 
  -7   7   5       39.84       52.16      4.95 o 
  -6   7   5      438.97      414.97     12.33 o 
  -5   7   5      827.73      794.65     22.47 o 
  -4   7   5       56.01       53.36      3.88 o 
  -3   7   5     3190.98     3014.32     72.45 o 
  -2   7   5      828.71      812.79     17.38 o 
  -1   7   5      190.72      177.30      5.21 o 
   0   7   5     1957.20     1902.65     39.23 o 
   1   7   5      834.91      805.14     20.44 o 
   2   7   5      105.37       84.63      4.81 o 
   3   7   5        1.65        0.40      3.37 o 
   4   7   5      350.42      299.31     10.11 o 
   5   7   5       59.43       62.22      7.21 o 
   6   7   5      115.50      125.21      8.47 o 
   7   7   5        8.83        5.05      6.01 o 
 -10   8   5       41.18       36.32      7.43 o 
  -9   8   5        0.23       -0.54      5.90 o 
  -8   8   5      295.76      290.72     12.58 o 
  -7   8   5      897.63      880.39     27.89 o 
  -6   8   5        3.37       29.67      6.64 o 
  -5   8   5      245.28      243.32      8.45 o 
  -4   8   5      873.69      902.01     23.07 o 
  -3   8   5        1.41       16.43      7.93 o 
  -2   8   5     4187.45     3985.87     81.21 o 
  -1   8   5      552.53      511.27     11.64 o 
   0   8   5      238.63      210.26      7.23 o 
   1   8   5      314.14      329.24      9.95 o 
   2   8   5       75.02       76.59      4.95 o 
   3   8   5        6.41       11.32      3.81 o 
   4   8   5      295.80      283.69     14.18 o 
   5   8   5       87.52       91.12     13.28 o 
   6   8   5       44.18       52.65      8.88 o 
  -9   9   5       96.42      104.76      9.02 o 
  -8   9   5        9.73       10.14      5.87 o 
  -7   9   5      760.74      688.88     22.72 o 
  -6   9   5      894.51      853.25     22.46 o 
  -5   9   5       27.04       26.68      3.94 o 
  -4   9   5     1613.62     1481.92     36.64 o 
  -3   9   5      523.87      498.47     13.91 o 
  -2   9   5      396.97      392.97     11.44 o 
  -1   9   5      878.69      797.11     17.35 o 
   0   9   5       64.88       70.80      4.31 o 
   1   9   5       49.48       33.99      3.76 o 
   2   9   5      597.70      561.47     15.49 o 
   3   9   5      252.30      239.34     20.69 o 
   4   9   5       43.03       23.05     12.46 o 
   5   9   5      148.80      133.08      9.28 o 
   6   9   5       16.15       17.49      6.36 o 
  -9  10   5       26.78       29.08      7.85 o 
  -8  10   5      478.72      447.05     16.95 o 
  -6  10   5      555.34      641.61     17.78 o 
  -5  10   5      136.40      125.88      6.62 o 
  -4  10   5       23.38       22.05      3.84 o 
  -3  10   5     1836.06     1767.81     43.46 o 
  -2  10   5       47.08       56.26      4.33 o 
  -1  10   5       15.67       16.69      3.22 o 
   0  10   5      312.53      305.38      9.54 o 
   1  10   5       23.55       32.72      4.25 o 
   2  10   5       46.93       46.05      5.90 o 
   3  10   5      134.74      124.30      8.32 o 
   4  10   5       16.07       38.85      5.64 o 
   5  10   5        2.83       17.48      5.60 o 
  -8  11   5      207.67      202.46     11.06 o 
  -7  11   5      294.55      281.73     12.45 o 
  -6  11   5       33.57       39.36      5.28 o 
  -5  11   5      109.37      100.48      5.84 o 
  -4  11   5       23.09       20.95      4.12 o 
  -3  11   5        6.67        3.65      3.73 o 
  -2  11   5      291.47      252.86     11.22 o 
  -1  11   5       29.24       18.45      4.99 o 
   0  11   5       33.01       30.60      3.91 o 
   1  11   5      283.44      290.09     15.61 o 
   2  11   5        1.72        3.29      4.23 o 
   3  11   5       12.60       21.61      4.72 o 
   4  11   5       60.37       59.73      6.07 o 
  -8  12   5       10.09        3.07      7.52 o 
  -7  12   5      283.96      302.07     13.06 o 
  -6  12   5      211.92      221.78     10.71 o 
  -5  12   5        0.37        3.09      4.36 o 
  -4  12   5       24.93       22.40      4.43 o 
  -3  12   5      181.18      154.55      7.18 o 
  -2  12   5        1.58       -1.85      4.71 o 
  -1  12   5       76.01       79.19      6.81 o 
   0  12   5       92.04       84.14     12.18 o 
   1  12   5        2.04        2.50      3.73 o 
   2  12   5       96.21       88.70      6.80 o 
   3  12   5       72.93       75.55      8.69 o 
   4  12   5       12.77        6.74      6.72 o 
  -7  13   5        4.13       29.60      6.53 o 
  -6  13   5      224.64      281.11     12.37 o 
  -5  13   5      219.64      221.39      9.01 o 
  -4  13   5        0.86        2.19      4.27 o 
  -3  13   5        0.77       -5.22      4.92 o 
  -2  13   5        3.74       -2.56      4.98 o 
  -1  13   5        0.55        0.89      9.22 o 
   0  13   5       53.33       54.77      6.22 o 
   1  13   5       80.29       83.13     10.10 o 
   2  13   5       15.06       21.06      4.96 o 
   3  13   5      150.10      152.03      9.90 o 
  -6  14   5       20.33       18.39      7.67 o 
  -5  14   5       79.06       86.72      6.42 o 
  -4  14   5       11.79        2.83      5.73 o 
  -3  14   5       62.46       67.05      7.13 o 
  -2  14   5       87.77       85.92      7.43 o 
  -1  14   5       53.84       64.14     12.40 o 
   0  14   5       40.98       49.61      7.01 o 
   1  14   5      118.69      124.28     16.32 o 
  -5  15   5        0.00       -6.96      6.21 o 
  -4  15   5       93.38       77.46     10.63 o 
  -3  15   5       69.62       63.65      7.54 o 
  -2  15   5       36.06       46.08     12.46 o 
  -1  15   5       79.85       78.84      8.27 o 
   0  15   5       43.74       48.41     11.87 o 
   0 -18   6        8.14        4.20      8.01 o 
   1 -18   6       52.88       69.91      7.75 o 
   2 -18   6      142.03      161.01     12.58 o 
   3 -18   6        0.17       16.36      6.10 o 
  -2 -17   6        4.71        2.71      6.48 o 
  -1 -17   6      200.60      188.47     11.18 o 
   0 -17   6      346.41      320.74     14.10 o 
   1 -17   6       18.16       26.15      6.47 o 
   2 -17   6      135.71      145.15     15.54 o 
   3 -17   6       22.09       24.53      6.09 o 
   4 -17   6        0.39        3.91      5.74 o 
   5 -17   6       68.85       75.62     12.54 o 
  -3 -16   6       74.38       69.31      8.22 o 
  -2 -16   6      141.80      132.07      9.25 o 
  -1 -16   6        0.80       -8.06      5.37 o 
   0 -16   6      290.28      263.90     12.27 o 
   1 -16   6      277.14      276.49     15.83 o 
   2 -16   6        2.92        3.36      9.55 o 
   3 -16   6       56.31       75.45      7.05 o 
   4 -16   6        1.87       -4.16      5.22 o 
   5 -16   6        4.58        3.55      5.78 o 
   6 -16   6        1.66       -8.33      6.85 o 
  -4 -15   6      136.88      126.04     11.02 o 
  -3 -15   6        0.07       -2.52      5.72 o 
  -2 -15   6      176.86      153.75      9.50 o 
  -1 -15   6      370.41      355.80     14.53 o 
   0 -15   6       10.93       21.28      4.69 o 
   1 -15   6      104.54      102.36      6.16 o 
   2 -15   6       84.15       94.67      5.92 o 
   3 -15   6        5.05       16.69      5.46 o 
   4 -15   6       40.10       38.43      4.58 o 
   5 -15   6        0.91        1.95      6.03 o 
   6 -15   6        2.56        6.27      4.71 o 
   7 -15   6        0.16        5.69      6.52 o 
  -5 -14   6        0.81       -5.49      6.23 o 
  -4 -14   6      261.64      250.18     12.80 o 
  -3 -14   6      309.49      292.74     13.81 o 
  -2 -14   6       81.12       71.08      8.57 o 
  -1 -14   6      436.18      452.81     16.77 o 
   0 -14   6      594.92      607.16     16.84 o 
   1 -14   6      168.09      218.61     15.33 o 
   2 -14   6      179.61      176.23      7.81 o 
   3 -14   6       22.44       23.04      3.78 o 
   4 -14   6       27.47       15.37      3.99 o 
   5 -14   6        7.23        7.17      4.24 o 
   6 -14   6        7.43       -3.65      4.41 o 
   7 -14   6       14.22       10.96      5.14 o 
  -6 -13   6        4.50        7.07      6.62 o 
  -5 -13   6      298.13      302.31     14.15 o 
  -4 -13   6        4.04        5.46      5.84 o 
  -3 -13   6      518.20      494.43     18.96 o 
  -2 -13   6      355.25      347.58     16.27 o 
  -1 -13   6       23.48       29.98      4.35 o 
   0 -13   6      278.92      290.74      9.75 o 
   1 -13   6       95.82      108.21      6.03 o 
   2 -13   6       31.09       28.00      3.20 o 
   3 -13   6        1.48       26.81      8.44 o 
   4 -13   6      123.01      130.30      6.53 o 
   5 -13   6        1.19       30.38      4.48 o 
   6 -13   6       97.47      138.02      7.46 o 
   7 -13   6       16.50       90.41      6.30 o 
   8 -13   6       12.80       15.77      5.42 o 
  -7 -12   6      102.51      116.19      9.97 o 
  -6 -12   6        8.59        5.53      6.21 o 
  -5 -12   6       85.11       85.35      8.04 o 
  -4 -12   6     1129.12     1066.54     34.40 o 
  -3 -12   6       15.98       17.59      7.20 o 
  -2 -12   6      601.74      570.26     15.95 o 
  -1 -12   6       30.32       41.87      4.47 o 
   0 -12   6      257.37      258.25      9.02 o 
   1 -12   6      180.54      141.52      5.32 o 
   2 -12   6      216.06      194.93      6.24 o 
   3 -12   6        7.16        4.42      5.08 o 
   4 -12   6       12.71       15.58      3.78 o 
   5 -12   6       18.32       16.54      4.16 o 
   6 -12   6      141.43      147.25      7.47 o 
   7 -12   6      218.46      207.82      9.09 o 
   8 -12   6        8.83        5.12      5.13 o 
  -7 -11   6      169.50      178.49     11.11 o 
  -6 -11   6      310.90      310.43     14.08 o 
  -5 -11   6        0.08        1.38      5.45 o 
  -4 -11   6     1078.56     1015.95     32.81 o 
  -3 -11   6      953.48     1017.18     32.18 o 
  -2 -11   6      152.25      204.14     15.78 o 
  -1 -11   6      453.81      409.77     12.12 o 
   0 -11   6      172.34      156.67      5.36 o 
   1 -11   6      237.65      224.17      6.50 o 
   2 -11   6      326.52      291.93      7.80 o 
   3 -11   6       30.69       31.13      7.51 o 
   4 -11   6       76.02       67.91      6.14 o 
   5 -11   6      182.64      155.79      7.16 o 
   6 -11   6       21.60       19.28      4.48 o 
   7 -11   6      146.69      142.68      7.82 o 
   8 -11   6      135.68      124.30      8.76 o 
  -8 -10   6      181.84      186.55     12.72 o 
  -7 -10   6        6.89       11.08      6.47 o 
  -6 -10   6      520.36      515.36     19.36 o 
  -5 -10   6      379.75      407.60     16.30 o 
  -4 -10   6       16.91       28.86      7.55 o 
  -3 -10   6      586.55      544.35     15.17 o 
  -2 -10   6      365.12      422.16     15.72 o 
  -1 -10   6       11.29      157.32     13.54 o 
   0 -10   6       48.15       48.06      2.75 o 
   1 -10   6       26.63       39.52      3.61 o 
   2 -10   6        2.36        5.81      2.78 o 
   3 -10   6      512.25      459.31     15.75 o 
   4 -10   6       13.33       11.13      3.46 o 
   5 -10   6      272.02      259.73      8.95 o 
   6 -10   6      442.37      395.42     15.07 o 
   7 -10   6      313.73      291.58     10.39 o 
   8 -10   6       14.51       14.26      5.23 o 
  -8  -9   6      175.50      160.64     10.70 o 
  -7  -9   6      551.95      535.14     31.48 o 
  -6  -9   6        6.48       11.33      9.13 o 
  -5  -9   6      155.69      206.34     10.48 o 
  -4  -9   6      115.45       41.67      8.06 o 
  -2  -9   6      300.44      290.71     22.53 o 
  -1  -9   6      118.31      115.39     12.45 o 
   0  -9   6       29.10       28.38      2.14 o 
   1  -9   6       24.58       10.23      2.04 o 
   2  -9   6       15.87        8.81      2.35 o 
   3  -9   6       64.23       69.91      3.41 o 
   4  -9   6       38.23       25.43      3.74 o 
   5  -9   6      466.03      444.01     15.26 o 
   6  -9   6      486.19      492.96     28.75 o 
   7  -9   6     1179.04     1049.38     32.24 o 
   9  -9   6        4.37        6.96      7.44 o 
  -8  -8   6        6.22        5.42     10.92 o 
  -7  -8   6      320.72      293.35     13.26 o 
  -6  -8   6      334.07      328.82     19.18 o 
  -5  -8   6        0.50       -4.52      3.02 o 
  -4  -8   6       53.57       51.22      3.93 o 
  -3  -8   6      147.72      149.54      6.65 o 
  -2  -8   6        3.05        5.39      2.54 o 
  -1  -8   6      109.07      101.42      3.74 o 
   0  -8   6        0.45       -0.20      1.42 o 
   1  -8   6      173.66      159.45      4.86 o 
   2  -8   6      190.44      175.38     10.89 o 
   3  -8   6      611.30      876.77     27.37 o 
   5  -8   6      105.65      144.30      6.62 o 
   6  -8   6     1172.59     1126.42     27.75 o 
   7  -8   6      101.97      138.00      8.91 o 
   8  -8   6      497.20      461.81     17.19 o 
   9  -8   6       18.97       22.28      5.48 o 
  -9  -7   6      111.77      103.15      8.99 o 
  -8  -7   6      277.53      259.31     19.46 o 
  -7  -7   6       11.70        6.34      3.86 o 
  -6  -7   6      129.67      138.88     14.76 o 
  -5  -7   6      305.09      282.95      8.33 o 
  -4  -7   6       19.35       30.90      3.52 o 
  -3  -7   6       54.47       61.60      3.88 o 
  -2  -7   6       12.50       21.45      3.26 o 
  -1  -7   6      357.52      348.66      9.67 o 
   0  -7   6       11.22       25.79      2.35 o 
   1  -7   6      366.05      286.90      7.04 o 
   2  -7   6       19.75       17.16      2.16 o 
   3  -7   6     1780.08     1609.90     37.82 o 
   4  -7   6      794.45      721.20     18.13 o 
   5  -7   6      171.36      156.90      6.74 o 
   6  -7   6      649.97      532.81     16.63 o 
   7  -7   6      629.68      553.60     15.44 o 
   8  -7   6       16.39       21.09      5.02 o 
   9  -7   6       94.91       95.09      6.90 o 
  -9  -6   6        5.69        6.60      5.98 o 
  -8  -6   6       89.87      102.84      8.16 o 
  -7  -6   6      303.21      326.49     13.46 o 
  -5  -6   6        8.80       17.99      3.41 o 
  -4  -6   6       28.97       46.39      3.94 o 
  -3  -6   6      132.54      154.34      8.85 o 
  -2  -6   6      205.61      238.17      9.02 o 
  -1  -6   6     2069.13     2126.09     50.70 o 
   0  -6   6     2965.36     2890.10     58.93 o 
   1  -6   6      475.10      391.12      8.91 o 
   2  -6   6       88.52       74.39      7.84 o 
   3  -6   6      272.63      308.83      8.91 o 
   4  -6   6     4175.99     3927.78     90.45 o 
   5  -6   6      212.00      216.34      7.82 o 
   6  -6   6        0.93        0.68      3.64 o 
   7  -6   6      844.62      751.31     19.70 o 
   8  -6   6      321.23      292.64     10.50 o 
   9  -6   6        1.01        4.10      5.17 o 
  -9  -5   6      203.65      189.89     12.24 o 
  -8  -5   6        2.68        0.03      4.75 o 
  -7  -5   6      102.76       96.02      4.73 o 
  -6  -5   6      243.32      214.70      7.79 o 
  -5  -5   6      230.08      261.26      6.98 o 
  -4  -5   6      654.47      773.03     16.60 o 
  -3  -5   6      378.73      378.70      8.60 o 
  -2  -5   6      231.07      234.76      9.04 o 
  -1  -5   6      986.31     1037.38     25.25 o 
   0  -5   6     2885.96     2727.96     55.60 o 
   1  -5   6      743.00      719.77     15.33 o 
   2  -5   6     3087.77     3182.17     64.88 o 
   3  -5   6     1265.90     1063.63     69.56 o 
   4  -5   6       73.16       63.86      4.07 o 
   5  -5   6      987.90      887.68     22.02 o 
   6  -5   6      235.89      258.86      9.01 o 
   7  -5   6       31.46       27.14      4.58 o 
   8  -5   6      224.00      233.11      9.35 o 
   9  -5   6       49.88       51.69      7.75 o 
 -10  -4   6        1.86       -9.21      8.71 o 
  -9  -4   6       75.52       76.73      7.40 o 
  -8  -4   6      105.91      130.67     11.14 o 
  -7  -4   6        3.02       10.38      3.42 o 
  -6  -4   6       30.30       52.29      6.27 o 
  -5  -4   6        0.17        2.35      5.22 o 
  -4  -4   6        1.48       11.97      2.45 o 
  -3  -4   6      797.47      925.01     22.68 o 
  -2  -4   6     1097.68     1075.41     26.11 o 
  -1  -4   6      860.85      866.27     26.83 o 
   0  -4   6      437.70      305.43      6.98 o 
   1  -4   6      523.98      495.43     10.86 o 
   2  -4   6       13.37      213.80     10.89 o 
   3  -4   6     5935.89     6813.81    155.82 o 
   4  -4   6     2371.27     3319.04     76.64 o 
   5  -4   6       32.88      733.17     18.61 o 
   6  -4   6      119.83      114.50      5.74 o 
   7  -4   6      162.49      187.74      8.18 o 
   8  -4   6       31.58       23.24      4.82 o 
   9  -4   6       45.27       54.05      7.81 o 
 -10  -3   6       67.58       70.06     10.96 o 
  -9  -3   6        6.87        6.94     12.38 o 
  -8  -3   6       14.38       11.03      3.81 o 
  -7  -3   6      131.93      139.05      6.32 o 
  -6  -3   6        5.98        0.40      2.90 o 
  -5  -3   6      105.78      140.78      4.78 o 
  -4  -3   6        1.80        3.69      2.02 o 
  -3  -3   6       19.15       43.30      2.04 o 
  -2  -3   6      571.78      502.99     10.77 o 
  -1  -3   6      573.45      506.14     10.79 o 
   0  -3   6      178.76      231.35      6.35 o 
   1  -3   6     2782.71     2485.77    144.07 o 
   2  -3   6     3063.14     2941.63     60.02 o 
   4  -3   6     5482.27     5178.83    105.23 o 
   5  -3   6     1399.86     1343.82     32.22 o 
   6  -3   6       13.17       11.85      3.73 o 
   7  -3   6        4.34        9.31      4.13 o 
   8  -3   6       24.62       31.71      6.64 o 
   9  -3   6        8.40       19.85      7.09 o 
  -9  -2   6       33.27       42.65      5.88 o 
  -8  -2   6       10.10       14.69      3.22 o 
  -7  -2   6       12.48       23.41      3.60 o 
  -6  -2   6      127.83      217.49     19.76 o 
  -5  -2   6       84.61      108.31     24.50 o 
  -4  -2   6      209.15      165.76      5.32 o 
  -3  -2   6      564.27      504.55     10.95 o 
  -2  -2   6      118.07      111.53      3.91 o 
  -1  -2   6     3729.53     3470.59     70.42 o 
   0  -2   6     6837.37     6386.64    149.33 o 
   1  -2   6      268.48      291.03      8.06 o 
   2  -2   6     1541.04     1240.29     25.68 o 
   3  -2   6     4385.93     4307.29     87.56 o 
   4  -2   6      185.28      191.45      5.73 o 
   5  -2   6     1184.40     1127.57     27.31 o 
   6  -2   6       39.72       51.29      4.46 o 
   7  -2   6       17.41        8.58      5.46 o 
   8  -2   6       17.34       25.03      6.65 o 
   9  -2   6        0.14       -8.64      6.80 o 
 -10  -1   6        0.36       14.24      9.30 o 
  -9  -1   6        2.12       56.12      6.29 o 
  -8  -1   6        0.06       27.52      5.38 o 
  -7  -1   6        0.69        0.82      3.12 o 
  -6  -1   6        1.14        7.78      2.46 o 
  -5  -1   6      374.03      398.78     10.82 o 
  -4  -1   6        3.45       20.45      2.67 o 
  -3  -1   6       22.82       15.58      4.13 o 
  -2  -1   6     6098.39     5832.30    117.75 o 
   0  -1   6    13773.50    15621.11    315.16 o 
   1  -1   6     4867.33     7727.81    421.36 o 
   2  -1   6      404.20      597.88     25.90 o 
   3  -1   6     1401.32     1232.34     25.74 o 
   4  -1   6      893.72      897.38     19.25 o 
   5  -1   6       89.95       95.73      5.32 o 
   6  -1   6       85.12       92.18      9.97 o 
   7  -1   6        0.32        3.00      5.48 o 
   8  -1   6        0.16        2.60      6.15 o 
   9  -1   6        8.14       19.98     17.16 o 
 -10   0   6       12.40        1.38      7.45 o 
  -9   0   6       77.84       38.48      5.83 o 
  -8   0   6      276.95      278.50     16.77 o 
  -7   0   6      217.29      223.89     18.42 o 
  -6   0   6       66.02       61.98      5.45 o 
  -5   0   6       96.78       83.03      3.67 o 
  -4   0   6      519.42      516.77     11.35 o 
  -3   0   6      470.86      543.85     11.72 o 
  -2   0   6     4558.56     4207.56     85.17 o 
  -1   0   6    10706.56    10514.35    230.89 o 
   0   0   6      197.19      148.05      4.17 o 
   1   0   6    16146.94    15756.52    318.70 o 
   2   0   6     1725.29     1545.98     37.47 o 
   3   0   6      126.62      126.86      4.45 o 
   4   0   6      570.49      589.29     13.29 o 
   5   0   6      319.21      367.59      9.43 o 
   6   0   6       58.46       44.34      6.02 o 
   7   0   6      155.09      152.16     13.65 o 
   8   0   6       83.71       53.93      8.25 o 
 -10   1   6        7.93        4.08      5.86 o 
  -9   1   6        6.91        4.00      5.17 o 
  -8   1   6        0.89       -0.95      3.96 o 
  -7   1   6        6.14        8.29      3.44 o 
  -6   1   6      550.84      567.07     12.95 o 
  -5   1   6       64.73       71.38      3.19 o 
  -4   1   6     2517.14     2344.45     47.85 o 
  -3   1   6     5099.91     5131.30    104.05 o 
  -2   1   6       88.29      130.07      5.15 o 
  -1   1   6    12543.75    12543.50    253.72 o 
   0   1   6    17569.93    21074.43    426.11 o 
   1   1   6      214.68      477.74     20.23 o 
   2   1   6     1309.44     1261.01     30.76 o 
   3   1   6      102.30      206.04      5.83 o 
   5   1   6      243.93      256.28      9.16 o 
   6   1   6       28.77       36.53      5.99 o 
   7   1   6       27.18       34.13      6.60 o 
   8   1   6       70.64       80.10      8.41 o 
 -10   2   6        5.09        1.30      5.78 o 
  -9   2   6        4.00       10.74      5.52 o 
  -8   2   6       45.37       39.67      4.20 o 
  -7   2   6      118.38       97.64      5.63 o 
  -6   2   6      482.94      440.47     10.46 o 
  -5   2   6     3190.37     3118.58     63.72 o 
  -4   2   6      221.65      165.78      7.35 o 
  -3   2   6     5019.59     4790.54    300.80 o 
  -2   2   6     5182.89     4996.06    118.90 o 
  -1   2   6      124.26      126.54      3.71 o 
   0   2   6     4464.10     4386.42     88.68 o 
   1   2   6     2879.91     2786.38     56.70 o 
   2   2   6        2.69       -0.30      1.95 o 
   3   2   6       25.61       13.21      2.23 o 
   4   2   6      133.63      143.40      6.78 o 
   5   2   6       54.43       43.94      4.81 o 
   6   2   6        0.52       17.91      5.69 o 
   7   2   6        0.64       10.80      6.15 o 
   8   2   6       28.49       39.50     10.95 o 
 -10   3   6        7.45       35.32      6.57 o 
  -9   3   6        7.74       21.08      5.58 o 
  -8   3   6      280.40      242.58      9.23 o 
  -7   3   6       95.90      105.21      5.92 o 
  -6   3   6       42.05       48.59      4.10 o 
  -5   3   6     2938.23     2798.96     57.27 o 
  -4   3   6     4336.55     4287.01    102.55 o 
  -3   3   6        9.89       11.65      3.30 o 
  -2   3   6     2635.14     2620.82     63.01 o 
  -1   3   6     2583.15     2611.66     53.10 o 
   0   3   6      755.81      823.02     43.03 o 
   1   3   6       30.80       21.09      1.98 o 
   2   3   6      343.43      308.64      9.87 o 
   3   3   6       65.02       62.71      5.31 o 
   4   3   6       70.06       81.70      5.30 o 
   5   3   6       31.14       23.13      4.63 o 
   6   3   6       10.37        3.45      5.62 o 
   7   3   6      167.16      155.09      9.79 o 
   8   3   6       64.28       51.75      8.28 o 
 -10   4   6       11.56       17.79      6.25 o 
  -9   4   6      158.68      161.69      9.53 o 
  -8   4   6        0.45       -4.08      4.09 o 
  -7   4   6      635.45      593.95     16.41 o 
  -6   4   6      728.11      738.24     19.44 o 
  -5   4   6      194.87      576.48     15.54 o 
  -4   4   6     3694.65     4855.95    116.11 o 
  -3   4   6     4265.73     5476.12    155.38 o 
  -2   4   6       52.73      338.56     15.32 o 
  -1   4   6       36.00       30.51      1.95 o 
   0   4   6     1020.79      931.25     23.46 o 
   1   4   6       12.49       29.95     13.90 o 
   2   4   6      164.77      167.28      9.42 o 
   3   4   6        8.06       20.76      4.69 o 
   4   4   6       55.46       58.67      4.98 o 
   5   4   6        3.21        6.18      4.46 o 
   7   4   6        7.81       14.95     10.02 o 
 -10   5   6        1.21        3.60      6.04 o 
  -9   5   6      219.72      213.49     10.82 o 
  -8   5   6      693.65      680.92     22.51 o 
  -7   5   6        1.21       18.54      4.01 o 
  -6   5   6      334.61      386.25     11.64 o 
  -5   5   6     2681.30     2580.26     62.42 o 
  -4   5   6        3.31       11.82      2.98 o 
  -3   5   6     2098.79     2000.34     57.67 o 
  -2   5   6      619.17      520.79     13.67 o 
  -1   5   6        5.99        4.88      2.03 o 
   0   5   6      417.32      434.81     10.08 o 
   1   5   6      383.07      350.91      8.29 o 
   2   5   6      337.39      382.00     10.95 o 
   3   5   6      154.49      190.46      9.79 o 
   4   5   6      154.34      170.79     11.13 o 
   5   5   6      138.50      149.40      8.29 o 
   6   5   6      309.39      324.52     16.03 o 
   7   5   6       93.28      101.59     10.39 o 
 -10   6   6      103.28       80.17      8.16 o 
  -9   6   6        2.78        8.11      5.77 o 
  -8   6   6      573.61      575.47     19.85 o 
  -7   6   6     1074.76     1000.06     25.93 o 
  -6   6   6        3.48       11.39      3.67 o 
  -5   6   6     1139.34     1064.13     26.90 o 
  -4   6   6     3443.54     3373.36     81.22 o 
  -3   6   6       27.87       27.76      3.60 o 
  -2   6   6      240.81      181.59      9.99 o 
  -1   6   6       35.47       19.13      2.06 o 
   0   6   6        0.86        2.59      1.79 o 
   1   6   6       70.09       81.57      8.70 o 
   2   6   6      186.92      241.42     18.91 o 
   3   6   6        6.50       10.55      4.90 o 
   4   6   6      569.09      577.92     38.88 o 
   5   6   6      190.65      177.61     14.37 o 
   6   6   6       17.66       37.43      8.68 o 
   7   6   6       93.58       91.23      9.22 o 
 -10   7   6        1.86       -1.83      6.28 o 
  -9   7   6      439.78      446.84     17.00 o 
  -8   7   6       21.48       26.69      5.94 o 
  -7   7   6      689.27      664.31     18.35 o 
  -6   7   6     1203.66     1046.15     26.80 o 
  -5   7   6        0.82        1.59      3.33 o 
  -4   7   6     2000.19     1785.93     43.67 o 
  -3   7   6      161.81      131.91     10.13 o 
  -2   7   6        1.50       -1.93      1.93 o 
  -1   7   6        1.55       -2.82      1.88 o 
   0   7   6       55.87       39.70      3.79 o 
   1   7   6        0.26       -1.20      2.75 o 
   2   7   6      278.05      272.75      9.06 o 
   3   7   6      433.33      386.24     11.74 o 
   4   7   6       19.53       26.90      6.18 o 
   5   7   6      231.52      231.17     13.10 o 
   6   7   6       36.71       33.78      6.17 o 
  -9   8   6      105.64      114.26      8.74 o 
  -8   8   6      843.16      833.03     27.00 o 
  -7   8   6       55.60       49.76      5.16 o 
  -6   8   6      468.19      635.42     21.68 o 
  -5   8   6       94.03      169.05     37.95 o 
  -4   8   6      164.61      231.31     13.79 o 
  -3   8   6      826.30      818.11     24.95 o 
  -2   8   6      144.85      119.06     10.02 o 
  -1   8   6       11.42        6.16      2.21 o 
   0   8   6      173.82      170.44      7.87 o 
   1   8   6        8.41        8.12      3.23 o 
   2   8   6       33.20       37.48      4.18 o 
   3   8   6      410.16      361.65     11.40 o 
   4   8   6       42.60       39.04      6.74 o 
   5   8   6       35.63       40.91      6.09 o 
   6   8   6       74.16       86.25      8.92 o 
  -9   9   6        7.74        8.51      6.45 o 
  -8   9   6      622.27      587.14     20.45 o 
  -7   9   6     1010.22      939.08     29.65 o 
  -6   9   6      224.67      249.48     15.07 o 
  -5   9   6        2.53        6.25      3.66 o 
  -4   9   6       79.36       78.66      9.04 o 
  -3   9   6        5.48        4.52      6.98 o 
  -2   9   6       28.52       20.24      3.56 o 
  -1   9   6      126.20      127.23      5.77 o 
   0   9   6      176.16      176.19      7.00 o 
   1   9   6      478.68      461.89     13.15 o 
   2   9   6      235.82      239.54      8.70 o 
   3   9   6      133.43      143.09     15.85 o 
   4   9   6      109.21       77.95      7.76 o 
   5   9   6       50.34       42.45      7.75 o 
  -9  10   6       65.75       54.16      7.54 o 
  -8  10   6        6.88       15.98     11.72 o 
  -7  10   6      221.78      217.72     10.74 o 
  -6  10   6       47.18       68.39      5.32 o 
  -5  10   6       10.56        5.14      3.92 o 
  -4  10   6       23.52       21.54      4.05 o 
  -3  10   6      242.23      193.56     18.17 o 
  -2  10   6       51.83       52.86      4.35 o 
  -1  10   6       81.15       87.74      6.59 o 
   0  10   6      175.37      276.18      9.21 o 
   1  10   6       19.46       38.37      4.21 o 
   2  10   6      170.77      191.26      7.96 o 
   3  10   6      170.86      168.70      9.01 o 
   4  10   6        0.11       -5.39      4.09 o 
   5  10   6       97.75       84.14     17.63 o 
  -8  11   6      186.19      189.92     10.81 o 
  -7  11   6        0.97        3.05      5.61 o 
  -6  11   6       15.00       14.91      4.63 o 
  -5  11   6        1.86       -1.25      4.05 o 
  -4  11   6       34.13       25.97      4.33 o 
  -3  11   6        4.11        6.92      5.56 o 
  -2  11   6       13.78        6.07      4.84 o 
  -1  11   6       16.42       13.34      6.84 o 
   0  11   6      251.24      231.62     11.07 o 
   1  11   6      208.62      194.26      8.99 o 
   2  11   6        8.42        8.28      5.85 o 
   3  11   6      181.70      178.31     12.54 o 
   4  11   6      140.50      136.94      9.93 o 
  -8  12   6       37.61       41.50      7.14 o 
  -7  12   6      183.75      182.78     10.29 o 
  -6  12   6       13.99       10.54      4.82 o 
  -5  12   6        0.88       -6.35      4.23 o 
  -4  12   6       11.77       14.73      4.30 o 
  -3  12   6        0.15        5.73     11.40 o 
  -2  12   6       99.46      108.22      7.99 o 
  -1  12   6      484.73      465.19     17.33 o 
   0  12   6        1.87        7.33      6.75 o 
   1  12   6      156.25      138.30      9.42 o 
   2  12   6      156.26      141.97      9.13 o 
   3  12   6        9.35       14.12      5.04 o 
  -7  13   6       48.01       73.03      7.72 o 
  -6  13   6        6.26       32.91      6.36 o 
  -5  13   6        1.00       -1.61      6.17 o 
  -4  13   6       45.96       55.98      8.13 o 
  -3  13   6      154.67      155.68      9.45 o 
  -2  13   6        2.97       -0.84      5.17 o 
  -1  13   6      172.21      145.04      9.72 o 
   0  13   6      183.99      157.38     12.41 o 
   1  13   6        1.82       21.27     11.70 o 
   2  13   6      117.22      111.83      9.23 o 
  -6  14   6       18.27       14.17      6.32 o 
  -5  14   6       25.96       37.45     14.01 o 
  -4  14   6        8.09        7.98      5.94 o 
  -3  14   6      168.31      160.77     12.48 o 
  -2  14   6       93.77       88.77      8.04 o 
  -1  14   6       49.34       53.44      7.34 o 
   0  14   6      102.47      110.63     15.04 o 
   1  14   6       76.19       63.14      8.01 o 
  -4  15   6      102.52      102.88     16.39 o 
  -3  15   6        2.32       12.72      6.49 o 
  -2  15   6       19.48       32.24     13.13 o 
  -1  15   6       73.97       85.20     14.26 o 
   0 -18   7       57.34       67.35      7.93 o 
   1 -18   7       47.35       60.91      9.37 o 
   2 -18   7        6.53       55.96     13.46 o 
   3 -18   7       10.81       37.43     11.70 o 
  -2 -17   7       93.49      104.63      9.10 o 
  -1 -17   7      111.12      106.76      8.83 o 
   0 -17   7        0.39        3.25      6.01 o 
   1 -17   7       25.68       29.53      5.40 o 
   2 -17   7       40.30       41.25      8.13 o 
   3 -17   7        2.59        1.17      5.79 o 
   4 -17   7        0.43       -6.78      5.62 o 
   5 -17   7        5.10        5.55      6.33 o 
  -4 -16   7       10.37        9.32      6.93 o 
  -3 -16   7      104.86      112.96      9.23 o 
  -2 -16   7       24.24       18.84      6.62 o 
  -1 -16   7       93.50       96.62      8.11 o 
   0 -16   7      181.92      162.17      9.95 o 
   1 -16   7        6.40       11.55      6.16 o 
   2 -16   7       35.48       47.06      6.14 o 
   3 -16   7       15.14       18.80      5.76 o 
   4 -16   7        6.65        4.15      6.15 o 
   5 -16   7       12.26       13.72      6.23 o 
   6 -16   7       29.82       39.01      7.20 o 
  -4 -15   7       22.63       29.05      7.16 o 
  -3 -15   7       12.41       24.99      6.56 o 
  -2 -15   7      132.91      146.73      9.35 o 
  -1 -15   7        6.59       33.56      5.91 o 
   0 -15   7      172.73      254.38     18.11 o 
   1 -15   7       34.38       26.79      4.79 o 
   2 -15   7        1.05       -5.99      4.80 o 
   3 -15   7       96.43      101.87      7.31 o 
   4 -15   7        9.68       15.58      5.66 o 
   5 -15   7        0.01        2.04      4.37 o 
   6 -15   7      191.87      192.68      8.78 o 
  -5 -14   7       94.23      100.36      9.19 o 
  -4 -14   7      318.17      256.34     12.88 o 
  -3 -14   7       15.15       13.69      5.86 o 
  -2 -14   7      150.47      152.38      9.22 o 
  -1 -14   7      141.46      140.14      7.09 o 
   0 -14   7      136.79      147.52      7.22 o 
   1 -14   7       47.57       61.22      6.68 o 
   2 -14   7       25.51       34.97      4.57 o 
   3 -14   7        4.18        4.67      4.84 o 
   4 -14   7      124.27      120.38      6.52 o 
   5 -14   7      189.87      188.52      8.38 o 
   6 -14   7       92.32       81.17      6.00 o 
   7 -14   7       81.93       71.53      6.28 o 
  -6 -13   7      106.64      127.91     10.32 o 
  -5 -13   7       21.51       25.05      6.80 o 
  -4 -13   7      336.88      321.87     14.26 o 
  -3 -13   7      353.63      333.71     14.18 o 
  -2 -13   7        7.31       21.83      4.80 o 
  -1 -13   7       17.00       29.76      5.78 o 
   0 -13   7       14.32       14.10      4.00 o 
   1 -13   7       21.60       19.68      4.10 o 
   2 -13   7      456.57      447.93     13.04 o 
   3 -13   7       10.69       18.11      3.64 o 
   4 -13   7      174.80      194.38      7.64 o 
   5 -13   7      263.42      218.53      8.65 o 
   6 -13   7      198.84      188.07      8.34 o 
   7 -13   7       13.08       25.87      5.36 o 
  -7 -12   7       35.35       38.99      7.79 o 
  -6 -12   7      146.44      139.54      9.81 o 
  -5 -12   7      101.03       98.83      8.36 o 
  -4 -12   7       14.02       17.11      5.97 o 
  -3 -12   7       45.09       40.11      5.88 o 
  -2 -12   7       34.79       30.05      4.41 o 
  -1 -12   7        1.27       -3.09      3.64 o 
   0 -12   7       66.10       77.57      5.10 o 
   1 -12   7       20.96       25.21      4.05 o 
   2 -12   7       31.59       29.66      3.17 o 
   3 -12   7      784.84      759.03     19.17 o 
   4 -12   7       15.30        8.85      4.58 o 
   5 -12   7      121.11      138.62      7.76 o 
   6 -12   7      151.63      167.51      8.06 o 
   7 -12   7      202.45      201.41      9.11 o 
   8 -12   7        3.08       -1.51      5.22 o 
  -7 -11   7      139.16      124.56     15.03 o 
  -6 -11   7       10.68       12.74      6.16 o 
  -5 -11   7      130.09      129.74     14.32 o 
  -3 -11   7      148.44      224.50     13.03 o 
  -2 -11   7      309.47      293.32     10.01 o 
  -1 -11   7       44.45       57.61      4.55 o 
   0 -11   7        3.47       -1.03      3.33 o 
   1 -11   7      301.33      315.80      9.94 o 
   2 -11   7      222.20      190.37      6.21 o 
   3 -11   7       30.06       19.34      3.61 o 
   4 -11   7      150.18      121.31      6.22 o 
   5 -11   7      399.79      332.46     10.60 o 
   6 -11   7        0.15        0.57      4.24 o 
   7 -11   7      172.32      174.52     12.01 o 
   8 -11   7       82.78       87.53      6.80 o 
  -8 -10   7       13.26        8.46      6.85 o 
  -7 -10   7      100.69       85.72      8.29 o 
  -6 -10   7      167.69      145.00      9.50 o 
  -5 -10   7        5.73      126.30     10.85 o 
  -4 -10   7       58.72      257.23      9.11 o 
  -3 -10   7      156.18      227.08      8.32 o 
  -2 -10   7       18.37       38.54      3.92 o 
  -1 -10   7       51.05       54.48      4.66 o 
   0 -10   7      191.31      174.44      5.42 o 
   1 -10   7       53.18       67.73      3.51 o 
   2 -10   7      566.07      557.57     12.78 o 
   3 -10   7      741.41      925.26     22.77 o 
   4 -10   7       11.62       15.89      7.10 o 
   5 -10   7      356.11      435.42     16.25 o 
   6 -10   7      652.29      720.84     23.25 o 
   7 -10   7        0.09       14.68      5.73 o 
   8 -10   7      153.69      145.94      9.94 o 
  -8  -9   7      180.68      123.98     13.09 o 
  -7  -9   7       40.35       49.38      6.96 o 
  -6  -9   7       43.02       40.51      9.66 o 
  -5  -9   7       46.71       44.19      4.31 o 
  -4  -9   7        2.68       -2.24      3.18 o 
  -3  -9   7      638.52      566.24     30.46 o 
  -2  -9   7      174.65      165.87     16.43 o 
  -1  -9   7       41.27       25.95      3.03 o 
   0  -9   7      439.63      397.93      9.41 o 
   1  -9   7      773.25      683.89     15.07 o 
   2  -9   7      119.21      145.43      5.14 o 
   3  -9   7     2239.20     2064.19     48.33 o 
   4  -9   7      832.49      720.17     22.42 o 
   5  -9   7       11.00       12.14      4.23 o 
   6  -9   7      810.08      781.54     20.25 o 
   7  -9   7      520.91      473.29     13.94 o 
   8  -9   7       28.27       30.39      5.40 o 
  -8  -8   7        6.87        6.85      7.02 o 
  -6  -8   7        5.30        5.13      4.53 o 
  -5  -8   7        0.10        0.71      3.25 o 
  -4  -8   7        0.49        2.69      4.30 o 
  -3  -8   7        2.58        3.28      4.95 o 
  -2  -8   7       65.95       83.85      6.88 o 
  -1  -8   7     2052.42     1996.06     56.82 o 
   0  -8   7       15.51       10.19      2.99 o 
   1  -8   7     1461.47     1388.60     28.96 o 
   2  -8   7     1446.97     1286.23     26.97 o 
   4  -8   7      411.49      523.06     22.12 o 
   5  -8   7      708.88      683.39     17.69 o 
   6  -8   7       64.38       42.41      6.73 o 
   7  -8   7      354.46      346.44     11.33 o 
   8  -8   7      181.61      169.52      8.90 o 
   9  -8   7        0.16        5.94      5.34 o 
  -9  -7   7       94.73       86.31      8.58 o 
  -8  -7   7        8.08        8.28      5.79 o 
  -7  -7   7       29.54       31.61      7.01 o 
  -6  -7   7       16.14       19.92      3.73 o 
  -5  -7   7        0.01        3.34      2.44 o 
  -4  -7   7      109.04      122.98      6.87 o 
  -3  -7   7      762.73      662.38     17.05 o 
  -2  -7   7       15.55       17.83      3.53 o 
  -1  -7   7     1151.70     1137.08     27.77 o 
   0  -7   7      998.29      948.22     19.95 o 
   1  -7   7        0.74       -1.27      2.34 o 
   2  -7   7      812.36      742.99     16.06 o 
   3  -7   7     1447.12     1321.67     31.41 o 
   4  -7   7       96.88       94.07      8.91 o 
   5  -7   7       52.38       49.07      5.34 o 
   6  -7   7      520.46      474.46     13.45 o 
   7  -7   7       19.35       20.12      4.69 o 
   8  -7   7      166.65      170.08     12.26 o 
   9  -7   7       29.88       41.87      8.79 o 
  -9  -6   7       26.00       22.61      9.71 o 
  -8  -6   7        3.04       15.55      5.60 o 
  -7  -6   7       20.60      168.61     15.59 o 
  -5  -6   7       73.47      136.53      8.69 o 
  -4  -6   7        0.13        4.81      2.85 o 
  -3  -6   7     1174.33     1247.18     38.55 o 
  -2  -6   7        5.23        7.22      2.11 o 
  -1  -6   7       14.82       33.69      6.22 o 
   0  -6   7      480.41      413.02      9.30 o 
   1  -6   7      297.72      241.67     18.15 o 
   2  -6   7       28.55       28.91      2.30 o 
   3  -6   7     2011.99     1950.23     45.57 o 
   4  -6   7     2378.97     2440.05     92.87 o 
   5  -6   7      143.94      143.74      9.92 o 
   6  -6   7       55.96       60.39      4.89 o 
   7  -6   7      353.51      324.53     10.80 o 
   8  -6   7        8.78        8.73      4.84 o 
   9  -6   7       17.59       19.06      7.10 o 
  -9  -5   7       55.67       49.18      6.80 o 
  -8  -5   7       46.25       36.32      5.95 o 
  -7  -5   7       36.86       42.39      4.19 o 
  -6  -5   7       36.23       42.82      3.48 o 
  -5  -5   7      324.51      297.38      7.74 o 
  -4  -5   7      640.59      632.78     13.85 o 
  -3  -5   7      184.16      209.03      5.40 o 
  -2  -5   7     2524.45     2500.91     59.46 o 
  -1  -5   7       38.91       20.17      3.14 o 
   0  -5   7     1311.00     1534.76     44.08 o 
   1  -5   7      158.38      134.55      4.27 o 
   2  -5   7     4777.53     4846.38     98.53 o 
   3  -5   7      650.59      293.80     14.77 o 
   4  -5   7     3033.84     2995.16     69.41 o 
   5  -5   7      524.24      491.54     13.46 o 
   6  -5   7       10.83       16.67      4.01 o 
   7  -5   7      110.78      146.21     11.96 o 
   8  -5   7       51.04       65.40      5.83 o 
   9  -5   7        1.12        2.14      6.81 o 
  -9  -4   7       16.65       19.82      5.63 o 
  -8  -4   7        2.58        3.69      3.24 o 
  -7  -4   7       10.55       22.07      3.25 o 
  -6  -4   7       75.45      132.35     16.44 o 
  -5  -4   7        4.41        3.47      2.62 o 
  -4  -4   7      240.49      240.68      6.23 o 
  -3  -4   7     1544.23     1519.95     31.30 o 
  -2  -4   7      614.41      764.55     58.87 o 
  -1  -4   7     6229.21     6127.42    144.34 o 
   0  -4   7     1547.67     1507.28     36.40 o 
   1  -4   7      216.85      286.20      6.99 o 
   2  -4   7     1317.60     1091.39     26.60 o 
   3  -4   7     5761.68     6028.44    122.40 o 
   4  -4   7        0.72       46.10      3.79 o 
   5  -4   7      595.14      573.06     15.18 o 
   6  -4   7      114.92      109.86      6.11 o 
   7  -4   7       22.28       25.71      4.63 o 
   8  -4   7       37.85       44.63      7.03 o 
   9  -4   7       37.03       37.31      7.66 o 
  -9  -3   7        0.52        4.28      4.63 o 
  -8  -3   7        0.74        5.98      4.89 o 
  -7  -3   7       25.56       27.77      3.85 o 
  -6  -3   7      109.16      117.58      5.60 o 
  -5  -3   7      231.16      206.67      6.40 o 
  -4  -3   7       91.81       71.43      3.78 o 
  -3  -3   7      740.94      630.54     13.51 o 
  -2  -3   7     2718.31     2567.94     52.19 o 
  -1  -3   7      179.83      132.68      5.84 o 
   0  -3   7     8301.32     7967.18    161.19 o 
   1  -3   7     5727.99     5163.03    301.35 o 
   2  -3   7       22.72       20.39      3.15 o 
   3  -3   7     1488.47     1522.36     31.61 o 
   4  -3   7     2669.56     2604.86     60.49 o 
   5  -3   7        6.95        3.18      3.44 o 
   6  -3   7      138.43      129.44      6.80 o 
   7  -3   7        1.50        9.30      4.18 o 
   8  -3   7        2.73       -2.57      6.12 o 
   9  -3   7        3.21       -4.63      7.09 o 
  -9  -2   7        3.02       -2.93      4.42 o 
  -8  -2   7       86.16       84.72      5.06 o 
  -7  -2   7      281.65      272.81     11.40 o 
  -6  -2   7       29.58       20.97      3.84 o 
  -5  -2   7      437.87      436.82     13.86 o 
  -4  -2   7     1545.01     1308.76     27.22 o 
  -3  -2   7        2.29        3.46      1.29 o 
  -2  -2   7     2213.87     2116.40     43.13 o 
  -1  -2   7    10252.84     9671.03    195.99 o 
   0  -2   7      807.99      845.51     20.44 o 
   1  -2   7     1838.29     1536.41     60.86 o 
   2  -2   7     2035.56     1870.16     38.49 o 
   3  -2   7       11.58       13.05      2.26 o 
   4  -2   7      728.06      714.56     15.74 o 
   5  -2   7      240.22      200.39      7.64 o 
   6  -2   7        3.24       -0.75      3.70 o 
   7  -2   7      153.47      122.41      8.33 o 
   8  -2   7       10.93       10.47      6.50 o 
 -10  -1   7        3.79       66.32      7.14 o 
  -9  -1   7       44.34      108.26      6.64 o 
  -8  -1   7      139.53      161.90      7.44 o 
  -7  -1   7      383.03      522.08     12.30 o 
  -6  -1   7     1176.37     1141.91     29.65 o 
  -5  -1   7       35.61       47.47      3.88 o 
  -4  -1   7      175.50      176.75      7.94 o 
  -3  -1   7     1521.14     1447.21     29.81 o 
  -2  -1   7      268.43      271.11      9.84 o 
  -1  -1   7     7614.64     8195.90    191.31 o 
   0  -1   7    14673.09    19433.35    572.79 o 
   2  -1   7       98.28       88.16      4.38 o 
   3  -1   7      181.00      123.07      4.58 o 
   4  -1   7        0.95        4.30      2.58 o 
   5  -1   7        6.77        7.81      3.42 o 
   6  -1   7       61.61       58.91      6.45 o 
   7  -1   7        5.99        4.76      5.81 o 
   8  -1   7       58.06       41.58      7.38 o 
 -10   0   7        6.44        0.08      5.65 o 
  -9   0   7      127.98      121.12      6.95 o 
  -8   0   7       23.77       21.13      4.30 o 
  -7   0   7      594.93      546.34     18.94 o 
  -6   0   7     1130.16     1132.67     24.07 o 
  -5   0   7     2630.48     2562.06     52.51 o 
  -4   0   7       46.46       74.15      3.20 o 
  -3   0   7      601.61      531.21     11.51 o 
  -2   0   7     9897.33     9855.97    199.15 o 
  -1   0   7     4555.62     5281.13    106.96 o 
   0   0   7     7387.78     7755.67    156.53 o 
   1   0   7     1815.61     1699.19     34.96 o 
   2   0   7       28.06       25.23      3.37 o 
   3   0   7      169.88      168.70      5.38 o 
   4   0   7      224.85      211.99      6.47 o 
   5   0   7      126.49      119.58      7.91 o 
   6   0   7      186.10      170.17      9.60 o 
   7   0   7      292.35      279.76     12.63 o 
   8   0   7      122.18       87.33     12.60 o 
 -10   1   7      117.10      128.93     11.45 o 
  -9   1   7       29.88       37.65      6.10 o 
  -8   1   7      183.10      178.86     10.05 o 
  -7   1   7      166.69      159.00      7.08 o 
  -6   1   7      461.85      450.71     12.81 o 
  -5   1   7     3020.34     3071.24     62.74 o 
  -4   1   7     6153.89     6364.47    145.08 o 
  -3   1   7      136.38      169.16     18.23 o 
  -2   1   7     3681.87     3690.66     86.57 o 
  -1   1   7     6037.68     5723.03    115.74 o 
   1   1   7      185.67      194.44      5.34 o 
   2   1   7     1169.59     1150.82     24.16 o 
   4   1   7       69.21      108.00      7.16 o 
   5   1   7       51.94      225.88     12.41 o 
   6   1   7       34.32      335.53     13.46 o 
   7   1   7      230.45      223.59     11.44 o 
   8   1   7       58.84       70.41      8.55 o 
 -10   2   7       37.83       45.09      6.74 o 
  -8   2   7      135.68      123.20      6.67 o 
  -7   2   7      148.54      143.23      6.94 o 
  -6   2   7     1888.35     1882.85     46.16 o 
  -5   2   7      296.91      327.21      8.06 o 
  -4   2   7     5834.00     5800.03    164.53 o 
  -3   2   7     2910.44     2708.01     65.12 o 
  -2   2   7        5.81       15.00      1.70 o 
  -1   2   7     1926.45     1746.03     35.73 o 
   0   2   7      683.89      664.88     14.25 o 
   1   2   7        1.03        1.49      1.73 o 
   2   2   7      796.23      805.73     17.37 o 
   3   2   7      236.61      215.50      7.38 o 
   4   2   7       34.91       18.16      4.06 o 
   5   2   7      181.20      178.70      7.91 o 
   6   2   7       95.63       97.95      7.80 o 
   7   2   7        0.63       -3.67      6.43 o 
   8   2   7      159.73      150.85     10.66 o 
 -10   3   7       40.09       62.34     10.24 o 
  -9   3   7      238.79      215.58     10.61 o 
  -8   3   7      656.73      626.61     17.47 o 
  -7   3   7        4.29        9.45      3.77 o 
  -6   3   7      329.39      333.00     10.40 o 
  -5   3   7     5624.72     5551.77    132.55 o 
  -4   3   7      835.60      809.75     20.66 o 
  -3   3   7     1661.90     1452.76     35.51 o 
  -2   3   7      757.18      558.57     12.04 o 
  -1   3   7      293.10      362.27     10.56 o 
   0   3   7       38.26       43.28      2.27 o 
   1   3   7      131.95      130.77      4.81 o 
   2   3   7      264.87      266.89     16.69 o 
   3   3   7      410.93      400.96     15.17 o 
   4   3   7      104.11       73.24      5.27 o 
   5   3   7        0.71        3.44      4.45 o 
   6   3   7      113.53       88.37      7.80 o 
   7   3   7      297.16      286.69     13.42 o 
 -10   4   7      162.62      168.36     10.18 o 
  -9   4   7       67.97       80.63     10.42 o 
  -8   4   7      388.36      366.60     11.89 o 
  -7   4   7      552.48      517.72     14.78 o 
  -6   4   7       52.52       52.46      4.31 o 
  -5   4   7      727.46      717.65     18.77 o 
  -4   4   7     3879.83     4217.90    101.12 o 
  -3   4   7     1102.88     2681.27     64.69 o 
  -2   4   7        3.17      552.97     23.80 o 
  -1   4   7        5.43        9.45      2.07 o 
   0   4   7        6.40       20.02      1.98 o 
   1   4   7        7.83       20.45      7.47 o 
   2   4   7      165.03      307.23     25.77 o 
   3   4   7      533.53      525.39     14.62 o 
   4   4   7      371.06      358.26     11.40 o 
   5   4   7      190.22      208.39     11.43 o 
   6   4   7        3.80       11.34      6.25 o 
   7   4   7       62.28       58.63     10.29 o 
 -10   5   7       27.11       23.17      6.62 o 
  -9   5   7      538.16      574.30     20.04 o 
  -8   5   7      216.20      236.29      9.35 o 
  -7   5   7      314.69      450.40     15.74 o 
  -6   5   7      222.78      318.09     11.61 o 
  -5   5   7      152.21      340.08     28.33 o 
  -4   5   7     1030.92     1588.61     39.12 o 
  -3   5   7     1594.98     1529.01     37.53 o 
  -2   5   7      119.48      123.76      4.00 o 
  -1   5   7      204.63      200.34      5.48 o 
   0   5   7       33.48       46.94      2.71 o 
   1   5   7       35.55       31.58      3.68 o 
   2   5   7       62.83       72.15      5.46 o 
   3   5   7      307.25      335.85     16.57 o 
   4   5   7      315.05      394.16     15.41 o 
   5   5   7      528.82      517.19     15.33 o 
   6   5   7      249.93      229.97     25.12 o 
   7   5   7        4.92        0.91      7.12 o 
 -10   6   7        4.53        4.50      6.21 o 
  -9   6   7      267.84      282.36     12.77 o 
  -8   6   7     1034.24     1039.86     32.53 o 
  -7   6   7      206.93      187.19      8.29 o 
  -6   6   7      331.40      278.45      9.50 o 
  -5   6   7      794.05      705.27     18.70 o 
  -4   6   7        0.25       -0.34      3.23 o 
  -3   6   7       50.46       47.89      4.17 o 
  -2   6   7      146.59      169.03     13.01 o 
  -1   6   7       11.92       13.95      3.73 o 
   0   6   7      390.46      432.00     11.87 o 
   1   6   7      335.13      419.22     15.22 o 
   3   6   7       65.64      155.92     27.45 o 
   4   6   7       63.99       79.77      5.96 o 
   5   6   7       11.05       12.13      5.26 o 
   6   6   7      114.35      107.63      9.07 o 
 -10   7   7      106.34      102.08     11.77 o 
  -9   7   7       65.11       84.90      7.91 o 
  -8   7   7      465.52      465.05     17.15 o 
  -7   7   7      411.27      390.16     12.37 o 
  -6   7   7       60.55       44.18      4.93 o 
  -5   7   7       64.53       67.38      4.69 o 
  -4   7   7       91.42       87.11      4.83 o 
  -3   7   7      134.43      137.13      6.18 o 
  -2   7   7     1584.63     1412.18     34.79 o 
  -1   7   7      431.90      397.54      9.41 o 
   0   7   7      363.52      350.74     10.26 o 
   1   7   7      364.87      355.26     10.64 o 
   2   7   7      155.37      126.87      8.46 o 
   3   7   7       37.61       39.39      5.16 o 
   4   7   7       97.14       88.19      6.48 o 
   5   7   7      155.76      146.06      9.41 o 
   6   7   7        8.31       10.08      6.06 o 
  -9   8   7      254.03      237.13     11.82 o 
  -8   8   7       65.37       91.94     11.06 o 
  -7   8   7      213.84      225.07      9.07 o 
  -6   8   7       15.46       25.23      4.34 o 
  -5   8   7        6.77        6.32      3.66 o 
  -4   8   7      334.16      269.03      9.06 o 
  -3   8   7        5.80       -0.51      4.27 o 
  -2   8   7        2.21        3.68      3.36 o 
  -1   8   7      575.10      544.68     14.51 o 
   0   8   7       85.74       85.24      7.29 o 
   1   8   7       96.56      102.69      6.78 o 
   2   8   7      191.64      214.28      8.12 o 
   3   8   7      233.73      209.32     12.52 o 
   4   8   7       11.18        5.57      5.23 o 
   5   8   7       58.13       48.50      7.76 o 
  -9   9   7       51.35       46.82      7.22 o 
  -8   9   7      371.35      338.19     14.84 o 
  -7   9   7      221.74      212.65      9.05 o 
  -6   9   7       91.36       86.73      5.71 o 
  -5   9   7      213.07      207.00      8.20 o 
  -4   9   7       34.97       33.43      4.13 o 
  -3   9   7      240.38      232.34      8.25 o 
  -2   9   7       31.88       34.71      3.82 o 
  -1   9   7      166.38      159.20      8.97 o 
   0   9   7       34.82       41.50      3.97 o 
   1   9   7      389.43      341.83     10.66 o 
   2   9   7       60.55       67.57      5.21 o 
   3   9   7      210.02      203.78     12.65 o 
   4   9   7      147.07      150.51      8.38 o 
   5   9   7        2.80       -0.62      5.81 o 
  -9  10   7       17.14       12.37     11.06 o 
  -8  10   7        7.47       17.76      6.28 o 
  -7  10   7       49.67       76.59      7.19 o 
  -6  10   7       16.50       21.01      4.68 o 
  -5  10   7      161.14      133.62      7.03 o 
  -4  10   7       12.84        7.74      3.85 o 
  -3  10   7       14.21       11.72      3.73 o 
  -2  10   7       17.15       34.27      5.38 o 
  -1  10   7      237.84      321.45     13.22 o 
   0  10   7      119.10      259.83     11.94 o 
   1  10   7      200.02      257.86      9.15 o 
   2  10   7      528.60      523.03     15.08 o 
   3  10   7       13.88       13.51      6.67 o 
   4  10   7      161.80      171.93     14.92 o 
  -8  11   7       18.98       20.31      6.62 o 
  -7  11   7        0.05       -0.62      5.56 o 
  -6  11   7        0.45       -6.37      4.25 o 
  -5  11   7       23.46       20.58      4.58 o 
  -4  11   7       63.36       64.78      5.17 o 
  -3  11   7       60.77       53.14      6.00 o 
  -2  11   7       40.02       38.36      6.74 o 
  -1  11   7      135.09      163.50     18.03 o 
   0  11   7      395.76      353.30     14.51 o 
   1  11   7       15.10       14.15      5.96 o 
   2  11   7      169.19      158.17     11.58 o 
   3  11   7      312.93      312.52     31.89 o 
  -7  12   7        3.07       -2.71      5.80 o 
  -6  12   7        1.08       -5.57      4.68 o 
  -5  12   7      134.11      137.50      7.54 o 
  -4  12   7       20.11       19.34      4.53 o 
  -3  12   7       56.90       50.02     14.36 o 
  -2  12   7      312.73      272.81     18.38 o 
  -1  12   7       19.01       29.77      6.14 o 
   0  12   7      121.73      119.06     13.07 o 
   1  12   7       68.72       69.96      7.74 o 
   2  12   7       13.40        9.26      6.73 o 
  -6  13   7        0.59       -1.72      5.16 o 
  -5  13   7       10.96       13.09      4.97 o 
  -4  13   7      141.07      172.42     10.25 o 
  -3  13   7       22.12       16.82      5.99 o 
  -2  13   7      108.16      111.66     12.64 o 
  -1  13   7      174.65      163.40     17.91 o 
   0  13   7        5.24        6.72      6.43 o 
   1  13   7       36.62       29.14      7.18 o 
  -5  14   7        5.23        4.54     13.64 o 
  -4  14   7       27.82       23.11     11.82 o 
  -3  14   7       97.66       84.14      9.92 o 
  -2  14   7       43.98       50.39      7.32 o 
  -1  14   7       75.91       88.20      8.63 o 
   0  14   7      225.80      198.29     14.14 o 
   0 -18   8       20.35       13.64      6.69 o 
   1 -18   8       32.50       31.47      8.37 o 
   2 -18   8       25.58       37.84      6.79 o 
   3 -18   8        3.18        4.04      6.28 o 
  -2 -17   8       28.13       15.75     22.04 o 
  -1 -17   8       11.82        3.92     10.70 o 
   0 -17   8        7.01        3.68      6.18 o 
   1 -17   8       14.80       12.41      5.83 o 
   2 -17   8       23.70       40.78     13.29 o 
   3 -17   8        6.35        7.92      6.06 o 
   4 -17   8        8.43        1.00      8.54 o 
  -4 -16   8       37.61       39.31      7.80 o 
  -3 -16   8        7.06       -2.12      6.19 o 
  -2 -16   8       20.06        7.15     11.02 o 
  -1 -16   8       44.98       33.18      6.96 o 
   0 -16   8        1.23       -0.10      4.66 o 
   1 -16   8        9.70        9.48      7.68 o 
   2 -16   8        0.16       -8.62      6.68 o 
   3 -16   8        3.28       -1.49      8.02 o 
   4 -16   8       44.85       35.44      6.62 o 
   5 -16   8      111.00      125.77     12.15 o 
  -5 -15   8       32.94       39.30      7.81 o 
  -4 -15   8       45.51       51.50      7.86 o 
  -3 -15   8       64.87       64.17      7.60 o 
  -2 -15   8        0.13        4.37      5.11 o 
   0 -15   8        5.47       49.96     11.39 o 
   1 -15   8        0.88        4.41      4.47 o 
   2 -15   8      107.88       99.67      7.26 o 
   3 -15   8       19.43       15.29      6.28 o 
   4 -15   8        0.10       -4.87      5.83 o 
   5 -15   8      167.59      144.71      9.65 o 
   6 -15   8      191.31      199.12     14.35 o 
  -5 -14   8       34.41       23.22      7.18 o 
  -4 -14   8      106.23       94.35     10.76 o 
  -3 -14   8       86.87       80.96      8.73 o 
  -2 -14   8       49.73       42.13      6.13 o 
  -1 -14   8       12.36       13.74      4.50 o 
   0 -14   8       46.18       57.01      5.11 o 
   1 -14   8       59.19       53.77      5.08 o 
   2 -14   8       65.24       77.19     10.52 o 
   3 -14   8       69.01       62.21      6.37 o 
   4 -14   8      389.76      374.94     14.18 o 
   5 -14   8      161.24      170.16      7.94 o 
   6 -14   8      262.28      261.07      9.95 o 
   7 -14   8       92.62       83.80      6.69 o 
  -6 -13   8        1.94        5.71      6.60 o 
  -5 -13   8       26.86       31.80      6.85 o 
  -4 -13   8       24.08       17.06      6.11 o 
  -3 -13   8       14.40       11.45      5.67 o 
  -2 -13   8       24.28       29.13      7.45 o 
  -1 -13   8       32.76       32.02      4.56 o 
   0 -13   8       17.00       16.95      4.33 o 
   1 -13   8       27.43       39.72      4.49 o 
   2 -13   8      140.69      160.55      9.92 o 
   3 -13   8        8.08       21.50      5.15 o 
   4 -13   8      144.90      251.50      8.83 o 
   5 -13   8      331.34      360.13     11.36 o 
   6 -13   8       74.53       87.02      6.32 o 
   7 -13   8       87.65       85.17      6.67 o 
  -7 -12   8       10.04        8.16      6.74 o 
  -6 -12   8       14.98       14.26      6.56 o 
  -5 -12   8        0.58       -0.40      5.60 o 
  -4 -12   8        4.19        5.89      7.71 o 
  -3 -12   8       35.62       30.92      4.74 o 
  -2 -12   8      118.59      117.42      7.12 o 
  -1 -12   8       33.85       37.71      4.43 o 
   0 -12   8        3.63       -1.24      3.68 o 
   1 -12   8       15.55        3.74      3.73 o 
   2 -12   8      379.07      357.72     13.89 o 
   3 -12   8      496.28      448.32     12.56 o 
   4 -12   8      348.65      343.53     11.08 o 
   5 -12   8      302.57      316.33     11.71 o 
   6 -12   8      291.49      300.06     10.67 o 
   7 -12   8       24.05       31.25      5.57 o 
  -7 -11   8       33.56       31.71      7.14 o 
  -6 -11   8        0.69        6.19      5.80 o 
  -5 -11   8        0.26       -5.67      5.27 o 
  -4 -11   8        8.05        9.56      4.10 o 
  -3 -11   8       95.60      121.04      6.54 o 
  -2 -11   8       20.63       34.41      4.28 o 
  -1 -11   8       91.95      105.03      5.79 o 
   0 -11   8       32.53       32.64      4.23 o 
   1 -11   8     1112.64     1021.58     25.85 o 
   2 -11   8      147.21      130.80      5.53 o 
   3 -11   8      376.38      347.30     10.46 o 
   4 -11   8      206.64      198.74      7.81 o 
   5 -11   8      486.34      446.31     13.10 o 
   6 -11   8      373.70      378.14     11.97 o 
   7 -11   8      286.64      278.40     10.49 o 
   8 -11   8        3.86        2.35      5.41 o 
  -8 -10   8        0.33       -3.90      6.16 o 
  -7 -10   8       60.41       50.08      7.27 o 
  -6 -10   8      165.08      182.27     18.01 o 
  -5 -10   8        2.67       80.58      9.62 o 
  -4 -10   8       70.93      252.63      9.03 o 
  -3 -10   8       31.71      223.38      8.29 o 
  -2 -10   8      246.07      259.62     14.63 o 
  -1 -10   8      357.95      375.42     11.29 o 
   0 -10   8      222.01      236.05      8.49 o 
   1 -10   8      569.75      538.87     12.38 o 
   2 -10   8     2467.95     2312.68     47.76 o 
   3 -10   8       97.81      209.36      7.66 o 
   4 -10   8       22.64       33.36      5.11 o 
   5 -10   8       61.43       82.80      6.48 o 
   6 -10   8      142.76      134.67      8.69 o 
   7 -10   8      261.30      300.27     13.06 o 
   8 -10   8      117.71      107.67     12.24 o 
  -8  -9   8        1.63       13.25      8.78 o 
  -7  -9   8        8.12       65.38     14.92 o 
  -6  -9   8        8.25       50.65     13.16 o 
  -5  -9   8       12.18       20.92      3.87 o 
  -4  -9   8       57.22       48.63      4.26 o 
  -3  -9   8       13.30        9.07      4.47 o 
  -2  -9   8      109.23       89.58      6.32 o 
  -1  -9   8     1326.87     1268.21     36.97 o 
   0  -9   8     2026.51     1974.77     40.87 o 
   1  -9   8      876.84      906.06     28.48 o 
   2  -9   8     1603.47     1549.23     32.42 o 
   3  -9   8     2306.65     2340.78     67.04 o 
   4  -9   8      440.64      483.71     13.30 o 
   5  -9   8        2.46        7.54      3.87 o 
   6  -9   8      261.25      250.36      9.22 o 
   7  -9   8       12.07       17.05      5.97 o 
   8  -9   8       29.30       27.96      5.57 o 
  -8  -8   8        4.79        1.95      5.73 o 
  -7  -8   8        0.04        3.73      8.29 o 
  -6  -8   8        0.05       -3.37      3.51 o 
  -5  -8   8       49.16       60.42      6.77 o 
  -4  -8   8       42.20       51.13      3.94 o 
  -3  -8   8       53.77       48.75      3.78 o 
  -2  -8   8     1373.85     1316.55     32.24 o 
  -1  -8   8      677.01      782.17     19.85 o 
   0  -8   8     1136.00     1205.68     43.21 o 
   1  -8   8     2099.68     1868.12     43.56 o 
   2  -8   8      179.28      245.82     16.27 o 
   3  -8   8     1405.36     1222.76     29.33 o 
   4  -8   8      534.70      558.04     14.84 o 
   5  -8   8        0.63        3.78      3.72 o 
   6  -8   8      149.24      140.86     11.19 o 
   7  -8   8      237.07      222.64      9.00 o 
   8  -8   8        4.75       21.04      5.30 o 
  -9  -7   8       12.25       11.72      8.47 o 
  -8  -7   8        8.17       16.20      5.99 o 
  -7  -7   8        6.58        7.13      5.08 o 
  -6  -7   8        8.83        9.95      3.74 o 
  -5  -7   8       19.95       22.39      3.47 o 
  -4  -7   8      488.51      515.24     13.98 o 
  -3  -7   8      108.87      105.60      9.10 o 
  -2  -7   8     2134.84     2148.95     51.48 o 
  -1  -7   8     3386.17     3027.81     71.97 o 
   0  -7   8     1515.34     1542.75     31.95 o 
   1  -7   8      353.21      269.37      6.95 o 
   2  -7   8     2479.88     2271.35     46.73 o 
   3  -7   8      408.28      413.24     11.51 o 
   4  -7   8     1045.80      935.57     23.06 o 
   5  -7   8      262.61      228.13      8.23 o 
   6  -7   8        0.80       -0.05      4.02 o 
   7  -7   8       72.97       77.35      5.84 o 
   8  -7   8       54.35       54.61      6.41 o 
  -9  -6   8        0.09       -1.68      5.56 o 
  -8  -6   8        8.99       13.55      5.64 o 
  -7  -6   8        0.13        3.24      2.62 o 
  -6  -6   8        6.41       28.81      9.33 o 
  -5  -6   8       18.91      109.59      8.75 o 
  -4  -6   8      289.55      327.94      9.63 o 
  -3  -6   8     3453.22     3657.81     91.49 o 
  -2  -6   8     2593.29     2284.05    133.74 o 
  -1  -6   8     3096.04     3005.21    104.01 o 
   0  -6   8     1724.01     1637.63     33.68 o 
   1  -6   8      809.39      901.56     19.10 o 
   2  -6   8      273.15      318.55     11.34 o 
   3  -6   8     4454.36     4223.36     97.19 o 
   4  -6   8      407.08      375.16     10.87 o 
   5  -6   8       67.98       65.31      4.77 o 
   6  -6   8        7.86        7.56      4.08 o 
   7  -6   8        0.05        0.79      4.36 o 
   8  -6   8        6.54       13.55      5.00 o 
  -9  -5   8       50.69       42.76      6.55 o 
  -8  -5   8       68.34       73.27      5.25 o 
  -7  -5   8       75.41       78.37      5.65 o 
  -6  -5   8      207.61      217.29      8.18 o 
  -5  -5   8      903.43      836.12     18.17 o 
  -4  -5   8      518.64      501.01     11.30 o 
  -3  -5   8     1186.97     1167.19     28.54 o 
  -2  -5   8     4158.78     3957.28     93.61 o 
  -1  -5   8     5073.46     4882.24    115.15 o 
   0  -5   8      240.02      176.14      4.90 o 
   1  -5   8      224.46      149.35      4.70 o 
   2  -5   8      338.40      358.71      8.60 o 
   3  -5   8     1638.50     1608.15     33.48 o 
   4  -5   8     2170.38     2028.86     47.62 o 
   5  -5   8       53.76       47.68      4.42 o 
   6  -5   8        1.22       21.77      4.18 o 
   8  -5   8        2.43       12.88      7.91 o 
  -9  -4   8        1.92        2.12      5.75 o 
  -8  -4   8       14.93       20.73      4.18 o 
  -7  -4   8      221.07      195.82     11.96 o 
  -6  -4   8      211.55      189.15      7.73 o 
  -5  -4   8      470.49      451.23     10.55 o 
  -4  -4   8     1695.99     1717.82     35.55 o 
  -3  -4   8     1306.37     1499.85     33.83 o 
  -2  -4   8     1861.29     2317.19    113.87 o 
  -1  -4   8     3057.49     4367.61    189.41 o 
   0  -4   8      973.51     1965.63     40.27 o 
   1  -4   8        6.90        7.85      1.84 o 
   2  -4   8     2046.07     1876.39     38.71 o 
   3  -4   8      255.72      210.45      6.11 o 
   4  -4   8      222.16      223.11      7.85 o 
   5  -4   8       73.45       69.11      4.80 o 
   6  -4   8        5.89        7.41      3.98 o 
   7  -4   8       26.59       29.65      5.58 o 
   8  -4   8       72.01       55.61      7.57 o 
  -9  -3   8        1.21       -4.36      6.25 o 
  -8  -3   8       31.37       32.69      3.68 o 
  -7  -3   8      196.48      196.87      8.07 o 
  -6  -3   8     1682.52     1629.66     34.08 o 
  -5  -3   8      487.72      508.65     11.61 o 
  -4  -3   8      350.25      301.60      7.36 o 
  -3  -3   8     3122.34     3030.33     62.08 o 
  -2  -3   8     1240.59     1200.44     24.84 o 
  -1  -3   8      134.64      106.10      3.49 o 
   0  -3   8     4547.17     4386.51     88.87 o 
   1  -3   8       66.86       58.48     11.78 o 
   2  -3   8      199.57      164.75      5.16 o 
   3  -3   8      587.59      554.01     12.53 o 
   4  -3   8      224.81      300.19     11.33 o 
   5  -3   8       89.29      181.12      8.93 o 
   6  -3   8      448.51      481.40     15.29 o 
   7  -3   8        0.03       10.86      5.91 o 
   8  -3   8       50.56       46.97      7.60 o 
 -10  -2   8        0.77       24.49      8.86 o 
  -9  -2   8       37.12       19.09      6.14 o 
  -8  -2   8      152.42      149.25     12.10 o 
  -7  -2   8      371.74      403.68     11.81 o 
  -6  -2   8      451.02      442.43     12.25 o 
  -5  -2   8     3126.54     2995.14     61.31 o 
  -4  -2   8      509.46      484.35     10.81 o 
  -3  -2   8      111.68      112.46      3.57 o 
  -2  -2   8     3992.96     3756.68     76.17 o 
  -1  -2   8     1625.46     1757.20     41.97 o 
   0  -2   8      943.51      875.63     21.19 o 
   1  -2   8      317.76      323.43     16.11 o 
   2  -2   8       43.48       52.40      2.82 o 
   3  -2   8       23.97       40.27      2.96 o 
   4  -2   8       20.37       18.49      3.42 o 
   5  -2   8        0.53       -4.19      3.38 o 
   6  -2   8      411.75      327.62     13.15 o 
   7  -2   8      347.52      322.57     16.30 o 
   8  -2   8        0.07       -7.80      9.22 o 
 -10  -1   8      104.79      173.97     14.29 o 
  -9  -1   8       77.18      117.76      6.84 o 
  -8  -1   8       35.13       42.24      4.73 o 
  -7  -1   8     1182.00     1177.78     25.24 o 
  -6  -1   8      866.71     1078.69     23.04 o 
  -5  -1   8     1043.20     1118.33     26.48 o 
  -4  -1   8     1361.85     1443.01     29.95 o 
  -3  -1   8        3.44        5.72      1.30 o 
  -2  -1   8     1015.89      919.03     19.18 o 
  -1  -1   8     2280.44     2263.02     53.29 o 
   0  -1   8      736.81      660.82     14.12 o 
   1  -1   8      370.26      481.16     20.85 o 
   2  -1   8      110.71      110.91      5.14 o 
   4  -1   8      452.15      470.29     15.13 o 
   5  -1   8      472.75      493.56     15.57 o 
   6  -1   8       76.85      106.62     19.73 o 
   7  -1   8      153.47      141.29      9.59 o 
   8  -1   8      131.40      114.78     18.07 o 
 -10   0   8       55.04       55.10      6.83 o 
  -9   0   8      702.07      648.28     18.26 o 
  -8   0   8       88.18       97.79      5.73 o 
  -7   0   8      173.37      161.94      7.13 o 
  -6   0   8     2853.31     2679.42     55.12 o 
  -5   0   8      820.69      803.88     33.25 o 
  -4   0   8     1329.08     1178.18     24.63 o 
  -3   0   8      630.12      562.80     12.30 o 
  -2   0   8      672.12      677.43     14.42 o 
  -1   0   8      758.72      841.50     17.71 o 
   0   0   8      441.89      485.26     10.67 o 
   1   0   8      607.21      727.80     15.65 o 
   2   0   8      343.66      338.24      8.31 o 
   3   0   8      256.87      305.01      7.96 o 
   4   0   8       64.23       70.70      3.87 o 
   5   0   8      286.29      247.41     10.98 o 
   6   0   8      508.38      416.48     15.56 o 
   7   0   8       82.58       74.55      7.89 o 
   8   0   8       47.32       54.20      8.19 o 
 -10   1   8      145.84      138.77     10.42 o 
  -9   1   8      107.83      116.09      8.54 o 
  -8   1   8      718.65      649.00     17.94 o 
  -7   1   8       37.19       45.51      4.41 o 
  -6   1   8      700.07      700.02     18.63 o 
  -5   1   8      969.29     1065.14     63.57 o 
  -4   1   8     1348.44     1456.72    112.05 o 
  -3   1   8       21.73       20.41      2.65 o 
  -2   1   8       46.37       53.43      2.32 o 
  -1   1   8      485.31      569.17     12.31 o 
   0   1   8      131.72      217.90      5.61 o 
   1   1   8      217.58      199.04      5.58 o 
   2   1   8       71.08       88.35      3.78 o 
   3   1   8      719.86      736.31     18.95 o 
   4   1   8      109.48      160.06      7.34 o 
   5   1   8      372.35      622.03     20.55 o 
   6   1   8       22.85      143.82     13.92 o 
   7   1   8      241.78      233.80     11.99 o 
   8   1   8        4.73        9.33      8.61 o 
  -9   2   8      197.31      200.89     10.22 o 
  -8   2   8       59.17       69.37      5.30 o 
  -7   2   8      199.59      181.48      7.66 o 
  -6   2   8       54.25       63.23      6.98 o 
  -5   2   8      798.21      738.18     19.23 o 
  -4   2   8      883.12      797.30     20.34 o 
  -3   2   8      677.09      611.62     15.83 o 
  -2   2   8        0.36        4.05      1.26 o 
  -1   2   8      482.95      478.76     10.58 o 
   0   2   8        3.59        2.00      1.65 o 
   1   2   8       33.54       45.22      3.40 o 
   2   2   8      102.07      115.87      4.84 o 
   3   2   8      309.78      287.45     16.32 o 
   4   2   8      550.19      496.79     18.25 o 
   5   2   8      561.07      500.21     18.09 o 
   6   2   8       85.68       90.59      7.90 o 
   7   2   8       22.92       15.40      6.96 o 
 -10   3   8       77.11       87.31      7.85 o 
  -9   3   8      521.78      511.31     18.14 o 
  -8   3   8      184.72      178.19      8.12 o 
  -7   3   8        6.55        9.54      3.78 o 
  -6   3   8     1208.12     1162.77     29.33 o 
  -5   3   8      822.51      920.36     71.13 o 
  -4   3   8      338.59      340.08     11.76 o 
  -3   3   8      477.12      315.57     10.76 o 
  -2   3   8       73.08       71.13      3.57 o 
  -1   3   8      100.30      105.30      3.70 o 
   0   3   8      319.64      314.02      7.60 o 
   1   3   8      576.06      519.57     11.78 o 
   2   3   8      194.76      179.43      7.04 o 
   3   3   8      479.65      439.90     12.72 o 
   4   3   8       57.93       68.71      5.32 o 
   5   3   8      367.97      328.03     11.14 o 
   6   3   8      166.35      157.54     10.05 o 
   7   3   8        0.90       -4.14      6.73 o 
 -10   4   8      164.67      158.19     10.19 o 
  -9   4   8      101.52      116.39      8.22 o 
  -8   4   8      582.75      583.94     16.74 o 
  -7   4   8      472.42      426.33     12.90 o 
  -6   4   8       40.18       42.29      4.16 o 
  -5   4   8     2348.71     2181.27     53.08 o 
  -4   4   8      162.45      120.91      6.40 o 
  -3   4   8        3.13       35.36      6.44 o 
  -2   4   8      465.40      430.75      9.71 o 
  -1   4   8      113.84      200.89      5.57 o 
   0   4   8      225.02      510.81     18.18 o 
   1   4   8     1151.47     1488.40     55.58 o 
   2   4   8      134.75      354.36     17.70 o 
   3   4   8      813.22      760.61     20.03 o 
   4   4   8      583.70      632.65     21.81 o 
   5   4   8        6.53       14.61      4.95 o 
   6   4   8       77.36       80.37      8.12 o 
   7   4   8       65.96       52.70      8.38 o 
 -10   5   8      134.13      137.95      9.50 o 
  -9   5   8      252.32      252.71     11.88 o 
  -8   5   8       69.92       79.44      5.84 o 
  -7   5   8      131.72      151.35      7.52 o 
  -6   5   8      115.73      132.45      9.18 o 
  -5   5   8       53.06      170.27     10.65 o 
  -4   5   8      340.71      844.39     25.67 o 
  -3   5   8      138.83      115.77      5.41 o 
  -2   5   8      690.85      706.12     18.21 o 
  -1   5   8     1185.12     1184.97     24.87 o 
   0   5   8      373.01      397.20      9.46 o 
   1   5   8      419.62      405.94     11.76 o 
   2   5   8      945.68      801.96     20.84 o 
   3   5   8       95.23      104.74      8.82 o 
   4   5   8      178.55      141.44      7.59 o 
   5   5   8      388.79      353.07     12.03 o 
   6   5   8       52.76       50.95      7.61 o 
 -10   6   8       32.28       33.21      6.99 o 
  -9   6   8      362.08      357.31     14.66 o 
  -8   6   8      177.89      175.83      8.56 o 
  -7   6   8        8.41       10.82      4.87 o 
  -6   6   8      261.05      251.15      8.90 o 
  -5   6   8      183.47      156.51      6.73 o 
  -4   6   8       16.27       16.69      3.32 o 
  -3   6   8      256.30      220.68      7.59 o 
  -2   6   8      129.45      142.60      7.85 o 
  -1   6   8      579.16      554.72     12.51 o 
   0   6   8      194.11      173.33     16.69 o 
   1   6   8      100.55      147.59     15.06 o 
   3   6   8      290.53      482.30     16.87 o 
   4   6   8      127.98      134.56      7.26 o 
   5   6   8       90.82       82.45     19.43 o 
   6   6   8      195.10      177.29     11.26 o 
  -9   7   8       23.46       25.44      6.43 o 
  -8   7   8       91.28       80.05      7.22 o 
  -7   7   8       39.55       28.34      4.71 o 
  -6   7   8      135.62      115.72     10.51 o 
  -5   7   8      223.58      203.99      7.78 o 
  -4   7   8      126.70      129.94      9.94 o 
  -3   7   8       72.24       84.63      4.70 o 
  -2   7   8       69.92       66.44      4.25 o 
  -1   7   8      191.96      166.84      8.89 o 
   0   7   8       85.01       65.65      8.11 o 
   1   7   8      406.92      382.71     11.77 o 
   2   7   8      236.99      212.80     16.05 o 
   3   7   8       33.25       34.36      5.23 o 
   4   7   8      409.13      376.81     16.71 o 
   5   7   8       66.57       60.12     13.67 o 
  -9   8   8       33.99       56.41      7.19 o 
  -8   8   8        1.89       57.05     11.02 o 
  -7   8   8       22.28       40.88      5.91 o 
  -6   8   8        0.06       12.63      4.10 o 
  -5   8   8      180.47      151.70      6.92 o 
  -4   8   8       47.97       52.58      4.34 o 
  -3   8   8        2.50        7.07      5.45 o 
  -2   8   8        4.07        9.15      3.25 o 
  -1   8   8      406.48      436.44     16.03 o 
   0   8   8      416.03      411.30     15.50 o 
   1   8   8      135.02      140.79      9.07 o 
   2   8   8      964.13      938.97     28.85 o 
   3   8   8      185.69      193.16      8.81 o 
   4   8   8      102.31      109.27      7.28 o 
   5   8   8      155.46      155.63      9.10 o 
  -9   9   8        6.67        5.37      6.22 o 
  -8   9   8       95.70       80.53      7.66 o 
  -7   9   8        3.30       -6.55      4.42 o 
  -6   9   8       41.94       44.64      4.98 o 
  -5   9   8      203.49      172.67      7.59 o 
  -4   9   8      127.65      126.25      6.48 o 
  -3   9   8      428.61      369.92     11.24 o 
  -2   9   8      346.23      340.96     13.53 o 
  -1   9   8      411.54      424.93     16.29 o 
   0   9   8      595.58      576.55     20.32 o 
   1   9   8      258.49      244.88     11.71 o 
   2   9   8      238.25      206.96     13.40 o 
   3   9   8      216.91      203.27     12.14 o 
   4   9   8       37.85       37.64      8.74 o 
  -8  10   8       16.03       11.48      6.20 o 
  -7  10   8        2.11        7.73      4.81 o 
  -6  10   8        2.75        1.45      4.39 o 
  -5  10   8      242.94      227.02      8.82 o 
  -4  10   8      236.86      300.33     10.03 o 
  -3  10   8       25.02       47.30      7.36 o 
  -2  10   8      728.10      661.51     22.63 o 
  -1  10   8      100.88      117.30      8.41 o 
   0  10   8      103.59       95.40      7.60 o 
   1  10   8      167.57      164.45     22.36 o 
   2  10   8       30.98       28.98      6.69 o 
   3  10   8       56.73       66.36      6.75 o 
   4  10   8       35.81       40.19      8.33 o 
  -8  11   8        2.41        0.08      6.10 o 
  -7  11   8       17.15        5.18      5.89 o 
  -6  11   8       68.78       67.63      5.89 o 
  -5  11   8       29.70       39.38      5.07 o 
  -4  11   8      255.87      237.29      9.01 o 
  -3  11   8       34.17       29.88      5.92 o 
  -2  11   8       89.51      112.60      8.33 o 
  -1  11   8      387.55      390.01     16.32 o 
   0  11   8       62.54       68.35      7.15 o 
   1  11   8       37.64       25.91      6.62 o 
   2  11   8       91.10      115.60      9.17 o 
   3  11   8       20.31       19.98      6.29 o 
  -7  12   8       28.05       28.65      6.60 o 
  -6  12   8       52.35       49.33      5.77 o 
  -5  12   8       88.33      105.65      7.43 o 
  -4  12   8       38.51       38.52      6.36 o 
  -3  12   8       80.56       74.76      7.40 o 
  -2  12   8       95.06      107.71     11.14 o 
  -1  12   8       79.43       76.83      7.83 o 
   0  12   8      109.83      124.93      9.06 o 
   1  12   8       14.82        8.43     11.69 o 
   2  12   8       45.77       34.55      7.74 o 
  -6  13   8       26.15       38.19      5.84 o 
  -5  13   8       39.81       41.23     10.96 o 
  -4  13   8       43.65       53.93      7.21 o 
  -3  13   8       57.86       72.79      7.66 o 
  -2  13   8      195.23      210.80     11.61 o 
  -1  13   8       85.29      129.55     20.76 o 
   0  13   8       59.97       59.57     11.24 o 
  -4  14   8      183.44      182.00     11.35 o 
  -3  14   8       76.61       85.70      8.44 o 
  -2  14   8      122.25      132.81      9.81 o 
   0 -18   9        0.51        1.58      6.43 o 
   1 -18   9       11.76       12.95      6.23 o 
   2 -18   9       12.49       14.67      6.53 o 
  -2 -17   9       16.55        3.54      6.23 o 
  -1 -17   9        1.85       -1.78      6.24 o 
   0 -17   9        0.92        0.06      6.53 o 
   1 -17   9        4.69       -0.82      5.51 o 
   2 -17   9        8.32       11.62      6.10 o 
   3 -17   9      128.03      142.02      9.59 o 
   4 -17   9       24.41       33.73      6.99 o 
  -4 -16   9        4.23        0.84      6.58 o 
  -3 -16   9        0.61       -3.31      6.09 o 
  -2 -16   9        0.24       -8.21      5.48 o 
  -1 -16   9        2.92        1.72      5.90 o 
   0 -16   9        6.78        2.36      4.81 o 
   1 -16   9      178.85      172.89      9.65 o 
   2 -16   9       12.47       15.90      5.77 o 
   3 -16   9        7.15        3.04      5.52 o 
   4 -16   9       99.55      106.41      8.72 o 
   5 -16   9       32.87       42.14     10.60 o 
  -5 -15   9       15.93       32.04      7.59 o 
  -4 -15   9       41.33       41.17      7.35 o 
  -3 -15   9       10.51       -4.16      5.71 o 
  -2 -15   9        0.17       -0.94      6.48 o 
  -1 -15   9       54.38       78.75     10.30 o 
   0 -15   9       23.40       41.67      5.16 o 
   1 -15   9       78.95       98.90      6.91 o 
   2 -15   9      166.10      247.29     11.19 o 
   3 -15   9       14.81       23.83      5.77 o 
   4 -15   9       26.15       34.14      6.39 o 
   5 -15   9      257.64      283.32     12.71 o 
   6 -15   9       84.38       91.43      8.49 o 
  -5 -14   9       38.66       35.45      7.41 o 
  -4 -14   9       72.10       57.80      7.46 o 
  -3 -14   9      108.64       98.70      8.12 o 
  -2 -14   9       33.49       16.50      6.89 o 
  -1 -14   9       23.23       27.62      4.99 o 
   0 -14   9      118.93      125.21      6.76 o 
   1 -14   9       57.70       56.19      5.21 o 
   2 -14   9       10.56        9.81      5.16 o 
   3 -14   9      132.09      139.18      8.41 o 
   4 -14   9      261.85      237.61     11.07 o 
   5 -14   9      193.28      190.11     10.29 o 
   6 -14   9      332.90      310.45     11.04 o 
  -6 -13   9       19.97       25.21      7.19 o 
  -5 -13   9       10.28       10.74      6.24 o 
  -4 -13   9       18.63       16.52      6.08 o 
  -3 -13   9       26.61       28.43      5.09 o 
  -2 -13   9      188.77      180.36      9.36 o 
  -1 -13   9       25.12       24.01      4.48 o 
   0 -13   9       14.51        8.70      4.15 o 
   1 -13   9      109.31      112.76      7.22 o 
   2 -13   9      254.39      417.47     15.04 o 
   3 -13   9        1.19       23.53      5.26 o 
   4 -13   9      496.36      538.84     18.35 o 
   5 -13   9      307.33      373.69     11.78 o 
   6 -13   9      202.70      266.74     10.18 o 
   7 -13   9      101.34      125.03      7.58 o 
  -7 -12   9       14.21       14.65      7.04 o 
  -6 -12   9        8.51        1.85      6.16 o 
  -5 -12   9       19.94       10.42      6.03 o 
  -4 -12   9       13.85        1.19      7.70 o 
  -3 -12   9        5.07       -1.03      4.09 o 
  -2 -12   9       11.32        5.57      2.92 o 
  -1 -12   9       78.77       91.45      6.00 o 
   0 -12   9       81.07       78.59      5.50 o 
   1 -12   9        1.71       -2.08      5.21 o 
   2 -12   9     1599.72     1591.36     46.57 o 
   3 -12   9      369.07      375.13     11.08 o 
   4 -12   9       14.19       21.48      4.79 o 
   5 -12   9      354.34      349.93     11.58 o 
   6 -12   9      101.63      121.96      8.97 o 
   7 -12   9       55.46       61.67      6.19 o 
  -7 -11   9        1.64        9.79      6.27 o 
  -6 -11   9        2.29       12.41      7.80 o 
  -5 -11   9        5.67       20.22     12.77 o 
  -4 -11   9       16.73        9.77      4.21 o 
  -3 -11   9       53.57       60.71      4.95 o 
  -2 -11   9      115.01      103.64      6.39 o 
  -1 -11   9        0.60        0.25      3.61 o 
   0 -11   9      451.43      474.07     13.69 o 
   1 -11   9      401.63      384.67     11.79 o 
   2 -11   9      607.21      718.91     32.99 o 
   3 -11   9     1126.92     1082.78     26.52 o 
   4 -11   9       76.14       70.01      4.88 o 
   5 -11   9       72.42       83.77      6.13 o 
   6 -11   9      231.51      207.31      8.83 o 
   7 -11   9       31.71       31.43      7.05 o 
  -8 -10   9        8.02        1.24     15.52 o 
  -7 -10   9        8.54        0.79      2.30 o 
  -6 -10   9        9.16        4.05      5.51 o 
  -5 -10   9      295.64      280.20      9.86 o 
  -4 -10   9       29.33      107.17      6.11 o 
  -3 -10   9      173.20      203.57      7.99 o 
  -2 -10   9      346.86      348.65     12.38 o 
  -1 -10   9      278.74      332.14     10.51 o 
   0 -10   9      230.21      390.42     11.71 o 
   1 -10   9     2910.34     3013.55     72.31 o 
   2 -10   9      592.84      995.97     21.56 o 
   3 -10   9      297.70      368.46     10.97 o 
   4 -10   9      132.17      115.30      7.55 o 
   5 -10   9       22.95       20.67      4.30 o 
   6 -10   9       41.44       48.13      5.21 o 
   7 -10   9      154.36      144.72      7.75 o 
   8 -10   9        1.57       -0.23      5.42 o 
  -8  -9   9        0.03        9.97      8.83 o 
  -7  -9   9        8.50       47.60     14.14 o 
  -6  -9   9       41.07      126.81     21.75 o 
  -5  -9   9       30.69       85.40     13.25 o 
  -4  -9   9     1214.03     1150.53     33.93 o 
  -3  -9   9       80.09       90.33      5.16 o 
  -2  -9   9      307.09      305.15      9.59 o 
  -1  -9   9     2474.85     2359.49     56.72 o 
   0  -9   9     1044.68      980.78     24.73 o 
   1  -9   9      622.52      578.14     14.75 o 
   2  -9   9     2863.03     2745.41     56.49 o 
   3  -9   9      639.50      588.95     15.47 o 
   4  -9   9       80.61       96.93      5.31 o 
   5  -9   9       80.58       99.62      5.67 o 
   6  -9   9       25.85       25.64      4.59 o 
   7  -9   9       25.11       28.64      5.53 o 
   8  -9   9       22.52       25.47      5.69 o 
  -8  -8   9       11.77       13.46      6.22 o 
  -7  -8   9        2.59        5.57      5.32 o 
  -6  -8   9      123.12      128.52      7.24 o 
  -5  -8   9      195.10      176.72      7.20 o 
  -4  -8   9       26.19       27.17      4.30 o 
  -3  -8   9     2181.31     1905.23     90.85 o 
  -2  -8   9     1470.28     1422.04     34.83 o 
   0  -8   9     1475.67     1532.43     31.80 o 
   1  -8   9      890.21     1106.77     27.54 o 
   2  -8   9      732.22     1316.63    207.45 o 
   3  -8   9      988.95      982.31     33.40 o 
   4  -8   9       27.53       40.74      7.06 o 
   5  -8   9       22.82       29.72      5.13 o 
   6  -8   9       34.97       36.82      4.84 o 
   7  -8   9        0.63       -0.94      4.58 o 
   8  -8   9        2.60       16.64      5.48 o 
  -9  -7   9        0.13        3.32     11.32 o 
  -8  -7   9       73.89      103.27      8.53 o 
  -7  -7   9       73.95       85.07      7.09 o 
  -6  -7   9       31.01       51.34      6.53 o 
  -5  -7   9       23.43       24.52      5.76 o 
  -4  -7   9      804.58      807.11     20.69 o 
  -3  -7   9       47.22       36.82      3.47 o 
  -2  -7   9     7100.77     6610.25    197.44 o 
  -1  -7   9     1016.64     1016.70     25.23 o 
   0  -7   9       50.47       53.20      3.75 o 
   1  -7   9      924.58      780.95     16.93 o 
   2  -7   9      852.76      802.41     17.46 o 
   3  -7   9      633.49      622.63     16.11 o 
   4  -7   9       88.55       96.43      6.28 o 
   5  -7   9       22.03       29.59      4.27 o 
   6  -7   9        2.02       -4.24      4.09 o 
   7  -7   9       27.73       32.29      5.12 o 
   8  -7   9        0.17        8.47      5.21 o 
  -9  -6   9        4.96       31.26     13.73 o 
  -8  -6   9        4.34       15.50      4.62 o 
  -7  -6   9      104.41      129.78      6.32 o 
  -6  -6   9       42.19       49.31      8.18 o 
  -5  -6   9       83.20       78.63      7.49 o 
  -4  -6   9     1977.77     2007.46     48.40 o 
  -3  -6   9     4329.65     4358.49    103.02 o 
  -1  -6   9     6729.85     7341.74    385.79 o 
   1  -6   9      202.57      262.42     16.98 o 
   2  -6   9      516.44      447.11     10.50 o 
   3  -6   9      893.89      902.30     26.76 o 
   4  -6   9       69.85       87.79      5.10 o 
   5  -6   9      477.34      430.88     12.47 o 
   6  -6   9        4.41        4.23      6.74 o 
   7  -6   9        4.65        7.73      4.64 o 
   8  -6   9       62.26       41.97     12.30 o 
  -9  -5   9       17.92       12.35      6.53 o 
  -8  -5   9       56.62       72.66      6.31 o 
  -7  -5   9       52.85       55.04      4.96 o 
  -6  -5   9      591.36      589.57     15.93 o 
  -5  -5   9     1275.48     1260.46     31.14 o 
  -4  -5   9      317.95      326.54     16.66 o 
  -3  -5   9     5261.41     5385.32    127.18 o 
  -2  -5   9     4556.94     4595.47    108.66 o 
  -1  -5   9      482.14      553.70     13.25 o 
   0  -5   9      503.97      453.08     11.98 o 
   1  -5   9        2.65        4.48      2.01 o 
   2  -5   9       69.37       95.75      4.84 o 
   3  -5   9      105.13      134.25      6.88 o 
   4  -5   9        5.39        2.82      3.52 o 
   5  -5   9      101.64      205.36      7.96 o 
   6  -5   9      452.45      540.94     16.21 o 
   7  -5   9        0.45       29.39      7.88 o 
   8  -5   9       69.12       85.09      8.44 o 
  -9  -4   9        0.10        6.28      6.24 o 
  -8  -4   9      191.01      179.57      7.69 o 
  -7  -4   9      293.31      317.76     10.14 o 
  -6  -4   9       88.58      143.71     16.58 o 
  -5  -4   9     2273.31     2269.79     46.84 o 
  -4  -4   9     1341.45     1366.78     28.51 o 
  -3  -4   9        2.06        9.77      1.68 o 
  -2  -4   9     1806.28     1705.79     35.10 o 
  -1  -4   9      194.24      428.41     21.89 o 
   0  -4   9      264.73      526.77     11.61 o 
   1  -4   9       39.55       47.21      3.81 o 
   2  -4   9       52.16      170.17      5.48 o 
   3  -4   9       74.23      209.79      6.35 o 
   4  -4   9      251.84      372.35     10.94 o 
   5  -4   9      299.90      366.71     11.15 o 
   6  -4   9       93.91      101.93      5.95 o 
   7  -4   9      202.12      157.69      9.97 o 
   8  -4   9       27.00       36.53      7.57 o 
 -10  -3   9       71.12       69.05     13.36 o 
  -9  -3   9        3.79        0.51      6.10 o 
  -8  -3   9        4.62        4.59      4.11 o 
  -7  -3   9     2465.85     2295.81     47.68 o 
  -6  -3   9     1478.98     1400.47     33.14 o 
  -5  -3   9      207.95      221.44      6.27 o 
  -4  -3   9     1003.78      867.20     18.45 o 
  -3  -3   9      355.17      315.64      8.01 o 
  -2  -3   9       30.18       31.56      2.49 o 
  -1  -3   9       61.18       44.52      2.31 o 
   0  -3   9       95.54      104.09      4.26 o 
   1  -3   9       13.41       19.74      2.23 o 
   2  -3   9       50.45       75.75      4.31 o 
   3  -3   9       94.69       91.31      4.14 o 
   4  -3   9       36.35       30.41      3.93 o 
   5  -3   9      276.96      244.58      8.70 o 
   6  -3   9      283.55      259.52     16.69 o 
   7  -3   9       47.34       56.00      7.17 o 
   8  -3   9      200.56      193.50     11.56 o 
 -10  -2   9       21.09       30.56      9.55 o 
  -9  -2   9      273.02      275.77     23.31 o 
  -8  -2   9      126.35      127.89      6.96 o 
  -7  -2   9        0.79       -0.30      2.84 o 
  -6  -2   9     3238.44     3019.95     69.81 o 
  -5  -2   9     1777.47     1652.65     34.36 o 
  -4  -2   9      166.44      165.23      4.86 o 
  -3  -2   9       49.34       73.28      2.98 o 
  -2  -2   9        2.21        3.39      1.32 o 
  -1  -2   9      316.08      396.36     13.26 o 
   0  -2   9      449.08      407.21      9.27 o 
   1  -2   9        4.77       10.08      2.04 o 
   2  -2   9      399.01      354.11     10.25 o 
   3  -2   9      460.78      341.04      8.73 o 
   4  -2   9      246.70      239.58      8.30 o 
   5  -2   9       10.17       17.65      3.89 o 
   6  -2   9      288.50      275.50     12.13 o 
   7  -2   9       70.33       61.30      7.49 o 
   8  -2   9       64.59       54.04      8.13 o 
  -9  -1   9        7.61       11.28      4.59 o 
  -8  -1   9      525.14      505.60     14.72 o 
  -7  -1   9      464.32      474.82     13.62 o 
  -6  -1   9       35.73      187.91      7.63 o 
  -5  -1   9      934.56     1187.63     25.03 o 
  -4  -1   9      281.98      880.21    104.42 o 
  -2  -1   9      490.34      807.40     17.07 o 
  -1  -1   9      212.95      280.10      6.70 o 
   0  -1   9      290.55      366.90      8.51 o 
   1  -1   9       61.70       48.27      6.71 o 
   2  -1   9        2.63        7.08      2.51 o 
   3  -1   9      141.31      197.08     15.30 o 
   4  -1   9      752.19      660.72     17.05 o 
   5  -1   9      298.39      303.71     12.34 o 
   6  -1   9        2.75        2.92      5.49 o 
   7  -1   9      292.16      298.50     13.21 o 
   8  -1   9       20.91       16.65      7.38 o 
 -10   0   9      394.27      377.76     14.92 o 
  -9   0   9      330.56      333.08     11.35 o 
  -8   0   9        5.59       -1.32      3.86 o 
  -7   0   9      495.00      485.64     14.00 o 
  -6   0   9     1397.72     1280.86     38.01 o 
  -5   0   9      384.61      410.40      9.61 o 
  -4   0   9       94.25       86.37      6.54 o 
  -3   0   9      292.78      260.51      6.39 o 
  -2   0   9       40.03       39.85      2.30 o 
  -1   0   9      734.49      872.77     18.42 o 
   0   0   9      112.75      134.77      4.31 o 
   1   0   9      516.35      613.01     13.56 o 
   2   0   9      991.61      988.47     21.16 o 
   3   0   9      313.62      325.67      9.97 o 
   4   0   9      283.90      318.03     10.28 o 
   5   0   9      696.18      669.60     21.82 o 
   6   0   9      182.00      190.84     10.36 o 
   7   0   9      130.08      124.17      9.21 o 
 -10   1   9        3.59       13.25     10.06 o 
  -9   1   9      593.02      549.57     16.08 o 
  -8   1   9      237.33      225.28      8.88 o 
  -7   1   9       14.85       12.67      3.73 o 
  -6   1   9      372.83      343.35     10.62 o 
  -5   1   9      689.34      690.97     21.32 o 
  -4   1   9       49.02       32.55      4.86 o 
  -3   1   9        2.13        4.73      4.87 o 
  -2   1   9       31.77       46.79      3.30 o 
  -1   1   9       95.57       94.84      3.55 o 
   2   1   9       50.52       78.28      7.62 o 
   3   1   9     1795.90     1734.59     55.16 o 
   4   1   9      350.17      288.89      9.86 o 
   5   1   9       99.38      119.09      8.07 o 
   6   1   9      203.62      165.24     10.15 o 
   7   1   9       21.63       48.49      7.81 o 
 -10   2   9      299.43      295.53     13.00 o 
  -9   2   9        0.14       -2.63      5.10 o 
  -8   2   9      210.46      204.04      8.48 o 
  -7   2   9        9.02        5.34      3.62 o 
  -6   2   9       10.81        6.81      3.35 o 
  -5   2   9      466.21      444.01     14.68 o 
  -4   2   9      196.36      214.46      7.37 o 
  -3   2   9       83.52       75.38      5.14 o 
  -2   2   9      559.83      506.77     11.19 o 
  -1   2   9       64.16       61.71      3.09 o 
   0   2   9      364.77      360.08      8.56 o 
   1   2   9     1100.66      968.00     20.69 o 
   2   2   9      389.59      343.92      8.85 o 
   3   2   9       93.83       93.93      5.46 o 
   4   2   9     1526.76     1414.73     76.49 o 
   5   2   9      158.60      135.44     15.13 o 
   6   2   9      131.93      140.16      9.37 o 
   7   2   9       61.01       59.11      8.28 o 
 -10   3   9      212.53      193.12     10.74 o 
  -9   3   9      298.36      266.28     11.93 o 
  -8   3   9        2.45        0.19      4.11 o 
  -7   3   9       10.50        6.05      3.85 o 
  -6   3   9        1.72        9.42      3.50 o 
  -5   3   9        0.12        3.44      3.47 o 
  -4   3   9        3.66       10.47      3.25 o 
  -3   3   9      147.28      169.30      6.21 o 
  -2   3   9       51.27       61.31      2.81 o 
  -1   3   9     1148.50      960.79     20.31 o 
   0   3   9      612.62      630.03     21.18 o 
   1   3   9      418.65      504.31     75.11 o 
   2   3   9      799.80      761.52     19.77 o 
   3   3   9      364.75      331.21     14.10 o 
   4   3   9       90.28      102.21     16.31 o 
   5   3   9      563.68      548.20     29.28 o 
   6   3   9        8.40        5.99      6.40 o 
   7   3   9       73.38       64.23      8.71 o 
 -10   4   9        5.97        8.41      6.06 o 
  -9   4   9      218.75      183.86     10.07 o 
  -8   4   9      250.51      259.53     10.25 o 
  -7   4   9      283.33      279.70     20.25 o 
  -6   4   9       32.92       24.31      3.88 o 
  -5   4   9       14.02      181.09      7.17 o 
  -4   4   9       50.37       87.98      4.89 o 
  -3   4   9      512.30      485.98     13.25 o 
  -2   4   9      304.44      247.12      8.01 o 
  -1   4   9       77.29       84.41      3.58 o 
   0   4   9     1517.92     1518.02     31.69 o 
   1   4   9      567.50      621.43     16.47 o 
   2   4   9      193.14      413.45     15.34 o 
   3   4   9      845.43      971.51     24.94 o 
   4   4   9      143.93      178.04      8.09 o 
   5   4   9      102.60      116.60      8.67 o 
   6   4   9      236.63      236.27     15.69 o 
 -10   5   9       30.77       34.19      6.84 o 
  -9   5   9        0.63       13.14      5.79 o 
  -8   5   9       88.35      105.32      6.60 o 
  -7   5   9        0.39        0.56      5.59 o 
  -6   5   9       39.99       46.17      6.74 o 
  -5   5   9        6.67        8.55      3.39 o 
  -4   5   9       30.96       22.60      4.46 o 
  -3   5   9      113.78      381.10     11.67 o 
  -2   5   9     1506.15     1676.29     52.35 o 
  -1   5   9     1128.76     1166.07     24.65 o 
   0   5   9       80.14       78.14      3.83 o 
   1   5   9     2762.39     2707.68     64.70 o 
   2   5   9     1312.47     1309.44     32.67 o 
   3   5   9      176.56      168.87      8.16 o 
   4   5   9      376.93      347.04     11.64 o 
   5   5   9      109.74      134.51     10.76 o 
   6   5   9       83.46       82.43      9.88 o 
  -9   6   9      100.15       94.06      7.94 o 
  -8   6   9       30.78       42.19      6.96 o 
  -7   6   9        2.41        7.38      4.27 o 
  -6   6   9      161.75      154.80      7.16 o 
  -5   6   9       17.51       12.99      3.64 o 
  -4   6   9      169.53      158.38      6.77 o 
  -3   6   9       58.16       62.98      4.26 o 
  -2   6   9      150.87      167.80     16.53 o 
  -1   6   9      828.42      761.34     19.81 o 
   0   6   9     2002.01     1978.23     47.69 o 
   1   6   9      105.90      109.78      8.08 o 
   2   6   9     1667.28     1564.89     38.60 o 
   3   6   9      211.62      211.08     16.43 o 
   4   6   9       57.97       67.04      6.18 o 
   5   6   9      155.60      178.04     25.84 o 
  -9   7   9       24.91       19.16      6.27 o 
  -8   7   9        1.72       -0.01      4.71 o 
  -7   7   9        4.70        6.13      4.40 o 
  -6   7   9       43.60       47.65      4.80 o 
  -5   7   9       65.35       52.52      4.58 o 
  -4   7   9      174.19      153.94      6.82 o 
  -3   7   9     1126.41     1012.86     25.82 o 
  -2   7   9      593.52      581.58     15.81 o 
  -1   7   9       30.39       33.46      5.10 o 
   0   7   9      569.61      544.74     15.03 o 
   1   7   9     1001.07      955.43     24.63 o 
   2   7   9      121.91      128.52      6.84 o 
   3   7   9      287.43      270.55     15.80 o 
   4   7   9       14.68       19.01      5.57 o 
   5   7   9       21.60       23.51      6.19 o 
  -9   8   9        3.70        6.10      7.38 o 
  -8   8   9        4.56       20.29      5.90 o 
  -7   8   9       12.11       31.06      4.92 o 
  -6   8   9        8.15        5.79      4.14 o 
  -5   8   9      181.38      174.12      7.59 o 
  -4   8   9       72.03       80.08      5.03 o 
  -3   8   9        1.40       14.48      5.32 o 
  -2   8   9     1281.00     1297.34     32.56 o 
  -1   8   9      658.06      641.42     21.96 o 
   0   8   9       41.39       36.98      5.79 o 
   1   8   9      235.99      239.64      9.12 o 
   2   8   9      149.15      165.62      8.01 o 
   3   8   9       43.84       44.64      5.87 o 
   4   8   9       10.20       16.33      5.88 o 
  -8   9   9        8.01        6.90      9.29 o 
  -7   9   9       14.00       11.60      4.79 o 
  -6   9   9      124.45      117.85      6.61 o 
  -5   9   9       11.70        7.80      4.11 o 
  -4   9   9      309.34      262.64     24.68 o 
  -3   9   9      457.67      466.22     13.55 o 
  -2   9   9      231.05      222.40     10.79 o 
  -1   9   9      715.44      691.30     23.71 o 
   0   9   9      100.43      101.70     11.29 o 
   1   9   9       75.19       76.05      7.43 o 
   2   9   9      235.68      245.75     15.19 o 
   3   9   9       15.18       13.79      6.46 o 
   4   9   9        1.69       -0.42      7.89 o 
  -8  10   9       11.20        2.52      5.91 o 
  -7  10   9        0.05        0.72      4.81 o 
  -6  10   9      127.06      117.25      6.88 o 
  -5  10   9      162.94      225.23      9.77 o 
  -4  10   9      100.26      145.82      8.32 o 
  -3  10   9      605.87      619.29     21.60 o 
  -2  10   9      364.12      481.74     27.64 o 
  -1  10   9       33.22       60.77     11.50 o 
   0  10   9      124.11      123.45     14.26 o 
   1  10   9        0.85       -5.55      5.85 o 
   2  10   9       34.57       32.31      7.14 o 
   3  10   9       77.84       82.29      7.25 o 
  -7  11   9       85.56       79.59      6.59 o 
  -6  11   9       14.30       15.22      4.99 o 
  -5  11   9      315.72      309.29     10.82 o 
  -4  11   9      225.21      103.05     10.18 o 
  -3  11   9       52.04       48.08      6.61 o 
  -2  11   9      483.02      467.20     17.80 o 
  -1  11   9      109.86      108.37      8.49 o 
   0  11   9       28.29       30.56      6.56 o 
   1  11   9       40.01       34.12      7.21 o 
   2  11   9        6.62       10.01      9.78 o 
  -6  12   9      171.53      183.48      8.95 o 
  -5  12   9       11.28       11.55      8.45 o 
  -4  12   9      301.91      274.63     16.57 o 
  -3  12   9       78.11       81.97      7.77 o 
  -2  12   9        3.60        3.65      7.20 o 
  -1  12   9      239.21      238.45     12.47 o 
   0  12   9        8.62        7.09      6.37 o 
   1  12   9       48.78       44.79      7.98 o 
  -5  13   9       91.68      109.59      9.01 o 
  -4  13   9        9.05        8.33      8.01 o 
  -3  13   9      207.55      198.07     12.10 o 
  -2  13   9       36.81       35.07      7.33 o 
  -1  13   9        6.11        5.02      8.91 o 
   0 -18  10        3.24        6.43      6.67 o 
   1 -18  10       91.10      124.44      9.01 o 
   2 -18  10       52.07       67.51      9.26 o 
  -2 -17  10       21.50       18.62      6.96 o 
  -1 -17  10        4.47       -0.87      6.23 o 
   0 -17  10      113.62      133.91      7.96 o 
   1 -17  10        9.59       12.54      6.12 o 
   2 -17  10      118.52      130.75      9.02 o 
   3 -17  10       66.44       70.07      7.71 o 
   4 -17  10       13.13       24.31      6.93 o 
  -3 -16  10        1.52       -2.10      8.28 o 
  -2 -16  10        7.11       -1.84      6.07 o 
  -1 -16  10        6.54        3.15      5.01 o 
   0 -16  10      135.18      147.28      8.33 o 
   1 -16  10      156.35      157.98      9.68 o 
   2 -16  10        0.87        5.22      5.54 o 
   3 -16  10       68.52       91.71      7.93 o 
   4 -16  10       59.48       54.91      7.35 o 
   5 -16  10       15.30       20.21      7.01 o 
  -4 -15  10        0.08       22.41      6.84 o 
  -3 -15  10       10.96       15.37      6.17 o 
  -2 -15  10      119.22      126.63      7.62 o 
  -1 -15  10       70.49       76.53      6.22 o 
   0 -15  10        9.90       15.89      4.90 o 
   1 -15  10      319.57      340.47     13.43 o 
   2 -15  10       76.40       84.40      7.21 o 
   3 -15  10       16.44       18.21      5.77 o 
   4 -15  10      219.18      249.53     11.65 o 
   5 -15  10      167.14      203.15     11.26 o 
   6 -15  10        6.71       23.94      7.13 o 
  -5 -14  10        1.66        0.31      6.32 o 
  -4 -14  10       13.45       10.45      6.26 o 
  -3 -14  10      111.11      106.74      8.49 o 
  -2 -14  10        0.23       -1.19      4.67 o 
  -1 -14  10      223.83      222.81      9.13 o 
   0 -14  10      223.92      225.92      9.18 o 
   1 -14  10      187.93      193.38     10.22 o 
   2 -14  10      206.61      214.62     10.30 o 
   3 -14  10      145.76      160.26      9.01 o 
   4 -14  10       22.21       26.29      6.11 o 
   5 -14  10      494.16      461.95     25.45 o 
   6 -14  10       74.60       81.51      8.22 o 
  -6 -13  10        1.34       -5.35      6.40 o 
  -5 -13  10       14.44       13.30      6.45 o 
  -4 -13  10        3.78       13.80      7.86 o 
  -3 -13  10      259.00      278.24     10.50 o 
  -2 -13  10      273.62      276.14     10.23 o 
  -1 -13  10        1.50        7.36      4.27 o 
   0 -13  10      322.23      324.26     11.02 o 
   1 -13  10      465.74      475.78     14.05 o 
   2 -13  10      186.17      196.24      9.72 o 
   3 -13  10      358.56      350.16     13.40 o 
   4 -13  10       79.53      117.59     13.98 o 
   5 -13  10        1.16       47.97      6.57 o 
   6 -13  10      180.44      169.70      8.55 o 
   7 -13  10        0.57        1.03      5.47 o 
  -7 -12  10       14.13        4.43      6.61 o 
  -6 -12  10       12.18       13.80      6.49 o 
  -5 -12  10      176.49      187.53     10.87 o 
  -4 -12  10      392.69      364.21     11.97 o 
  -3 -12  10        2.18        3.15      4.26 o 
  -2 -12  10      526.34      516.10     15.01 o 
  -1 -12  10      243.07      224.56      8.75 o 
   0 -12  10       19.28       15.65      4.26 o 
   1 -12  10     1166.46     1103.67     28.02 o 
   2 -12  10     1463.99     1315.48     39.11 o 
   3 -12  10        7.41       24.57      6.92 o 
   4 -12  10      162.32      143.33      7.05 o 
   5 -12  10        7.70       -0.25      4.31 o 
   6 -12  10        0.01       -5.41      4.72 o 
   7 -12  10        3.23        4.35      5.39 o 
  -7 -11  10       21.31       54.40     16.11 o 
  -6 -11  10       76.51       95.03      8.40 o 
  -5 -11  10        1.53       14.87      5.74 o 
  -4 -11  10      313.70      322.30     10.81 o 
  -3 -11  10      947.60      874.70     22.92 o 
  -2 -11  10        3.48        9.60      3.84 o 
  -1 -11  10      141.92      150.56      7.38 o 
   0 -11  10      559.60      516.73     14.69 o 
   1 -11  10       16.43       28.29      4.21 o 
   2 -11  10     2262.13     2027.70     58.62 o 
   3 -11  10      335.64      282.89      9.33 o 
   4 -11  10       27.08       39.02      4.60 o 
   5 -11  10       74.85       84.12     10.77 o 
   6 -11  10        0.27        2.78      5.63 o 
   7 -11  10        0.90        3.56      6.23 o 
  -8 -10  10       59.48       70.97     14.15 o 
  -7 -10  10       42.91       43.25      7.12 o 
  -6 -10  10      138.44      174.84     17.90 o 
  -5 -10  10      402.53      429.32     13.22 o 
  -4 -10  10       40.74       41.98      5.63 o 
  -3 -10  10      155.66      174.71      8.30 o 
  -2 -10  10      137.48      132.23      6.44 o 
  -1 -10  10       10.09       49.51     14.23 o 
   0 -10  10     1544.02     1680.47     48.80 o 
   1 -10  10     1934.12     2128.21     51.61 o 
   3 -10  10      466.30      825.86     56.36 o 
   4 -10  10       26.22       40.43      4.47 o 
   5 -10  10        2.09        6.06      4.10 o 
   6 -10  10        6.74        3.24      4.58 o 
   7 -10  10        0.25       -7.96      6.00 o 
  -8  -9  10       42.47       48.85      8.34 o 
  -7  -9  10      139.11      145.90     10.57 o 
  -6  -9  10       16.05       15.46      7.48 o 
  -5  -9  10      378.05      368.36     11.32 o 
  -4  -9  10      526.52      499.41     17.86 o 
  -3  -9  10       52.45       51.08      4.23 o 
  -2  -9  10     1298.36     1238.72     30.77 o 
  -1  -9  10      765.36      731.10     19.05 o 
   0  -9  10      281.05      305.43      9.80 o 
   1  -9  10     1387.01     1266.15     31.45 o 
   2  -9  10     1455.43     1319.49     31.57 o 
   3  -9  10       19.87       26.63      5.47 o 
   4  -9  10       68.04       72.70      4.98 o 
   5  -9  10       85.30       79.89      5.50 o 
   6  -9  10       40.20       40.36      6.30 o 
   7  -9  10       82.97       75.25      6.23 o 
   8  -9  10       80.01       86.43      7.01 o 
  -8  -8  10        0.84       -1.39      5.61 o 
  -7  -8  10      188.84      196.22      9.13 o 
  -6  -8  10      560.50      534.65     15.09 o 
  -5  -8  10        4.71        6.99      3.45 o 
  -4  -8  10      301.60      280.73      9.08 o 
  -3  -8  10      635.67      616.98     16.39 o 
  -2  -8  10       69.81       47.06      3.76 o 
  -1  -8  10     3636.39     3404.61     81.16 o 
   0  -8  10      499.33      497.26     13.68 o 
   1  -8  10       81.33      125.42      6.62 o 
   2  -8  10       71.37       83.43      4.08 o 
   3  -8  10      112.75      105.67      5.84 o 
   4  -8  10       10.47       11.24      5.09 o 
   5  -8  10      147.03      152.21     11.18 o 
   6  -8  10        8.79       27.11      4.83 o 
   7  -8  10       35.57       48.92      5.61 o 
   8  -8  10      181.51      166.46      8.92 o 
  -9  -7  10       69.23       84.78      8.52 o 
  -8  -7  10      282.59      278.70     15.85 o 
  -7  -7  10       18.69       19.25      4.15 o 
  -6  -7  10      142.08      140.27      6.63 o 
  -5  -7  10      344.80      362.93     10.86 o 
  -4  -7  10        0.02        1.83      2.96 o 
  -3  -7  10     1721.87     1623.29     39.54 o 
  -2  -7  10     1546.90     1446.94     35.34 o 
  -1  -7  10        0.37        5.34      3.03 o 
   0  -7  10      383.37      361.21      8.70 o 
   1  -7  10        1.68        9.82      2.50 o 
   2  -7  10        6.08        6.94      2.75 o 
   3  -7  10      688.09      595.47     15.68 o 
   4  -7  10      172.62      150.03      6.85 o 
   5  -7  10       23.12       24.94      4.41 o 
   6  -7  10      213.52      170.48      7.95 o 
   7  -7  10       74.38       78.52      9.09 o 
   8  -7  10       33.35       46.78      6.16 o 
  -9  -6  10       10.04       28.11      7.38 o 
  -8  -6  10      329.23      314.34     15.25 o 
  -7  -6  10      347.06      316.63     10.41 o 
  -6  -6  10        0.03       -3.49      3.20 o 
  -5  -6  10      257.17      256.10      8.57 o 
  -4  -6  10     1691.31     1643.90     40.02 o 
  -3  -6  10       72.42       79.76      4.70 o 
  -2  -6  10     1718.72     1675.79     40.54 o 
  -1  -6  10      472.00      545.94     18.54 o 
   0  -6  10       10.09        9.26      5.87 o 
   1  -6  10      280.80      309.54      7.92 o 
   2  -6  10      901.42      798.33     17.51 o 
   3  -6  10      128.00      131.38      6.31 o 
   4  -6  10      226.84      189.45      8.62 o 
   5  -6  10      488.93      461.95     13.29 o 
   6  -6  10      117.02      129.58     12.21 o 
   7  -6  10      165.90      143.83      7.69 o 
   8  -6  10       65.96       57.57      9.30 o 
  -9  -5  10      122.06      132.80      9.55 o 
  -8  -5  10       18.63       24.82      4.37 o 
  -7  -5  10      408.23      391.18     11.79 o 
  -6  -5  10      647.09      605.49     16.31 o 
  -5  -5  10        7.11        5.30      3.05 o 
  -4  -5  10     1815.42     1836.38     44.45 o 
  -3  -5  10     2288.02     2322.37     55.73 o 
  -2  -5  10     1987.69     2226.07     53.46 o 
  -1  -5  10     1350.00     1397.20     29.01 o 
   0  -5  10      160.25      226.00      6.11 o 
   1  -5  10       84.45      112.61      4.52 o 
   2  -5  10       91.59      272.64      7.46 o 
   3  -5  10     1186.19     1054.30     25.69 o 
   4  -5  10       50.47       59.61      5.59 o 
   5  -5  10      382.82      328.71     10.50 o 
   6  -5  10      121.47      231.60     15.66 o 
   7  -5  10       82.30       98.59      8.27 o 
   8  -5  10      199.41      197.62     11.69 o 
  -9  -4  10       42.71       58.46      7.46 o 
  -8  -4  10      116.99      134.32      9.07 o 
  -7  -4  10       13.85       26.78      4.28 o 
  -6  -4  10     1272.44     1278.57     31.81 o 
  -5  -4  10     1444.23     1561.14     38.18 o 
  -3  -4  10     1938.05     2191.70     45.05 o 
  -2  -4  10      187.64      191.44      5.21 o 
  -1  -4  10      172.43      146.84      4.52 o 
   0  -4  10       14.55       12.43      1.99 o 
   1  -4  10      426.90      371.44     13.75 o 
   2  -4  10        3.29       38.46      3.05 o 
   3  -4  10      408.23      644.60     19.14 o 
   4  -4  10      641.22     1304.12     31.48 o 
   5  -4  10       21.69      230.78      8.54 o 
   6  -4  10      302.38      431.82     12.91 o 
   7  -4  10       98.14      104.03      8.86 o 
   8  -4  10       12.67       15.68      7.43 o 
 -10  -3  10      136.43      160.12     11.08 o 
  -9  -3  10        0.34       -4.87      6.06 o 
  -8  -3  10      129.79      132.63      9.07 o 
  -7  -3  10     1201.37     1085.73     34.04 o 
  -6  -3  10       85.74       91.04      4.18 o 
  -5  -3  10     1124.64     1094.66     23.26 o 
  -4  -3  10      306.31      274.61      6.96 o 
  -3  -3  10       39.07       35.34      2.09 o 
  -2  -3  10      252.48      236.25      6.04 o 
  -1  -3  10       27.83       21.01      1.94 o 
   0  -3  10        2.15        3.98      2.09 o 
   1  -3  10      531.28      577.34     12.93 o 
   2  -3  10      997.69     1036.64     26.07 o 
   3  -3  10       35.02       52.64      3.64 o 
   4  -3  10      253.41      286.87     13.42 o 
   5  -3  10       79.18       91.69      5.48 o 
   6  -3  10       83.30       78.85      7.41 o 
   7  -3  10      257.31      244.69     12.08 o 
   8  -3  10      104.48       93.98     14.48 o 
 -10  -2  10      116.33      134.97     10.08 o 
  -9  -2  10      307.86      294.27     13.82 o 
  -8  -2  10       23.60       28.68      6.43 o 
  -7  -2  10      675.48      721.46     19.34 o 
  -6  -2  10     1139.65     1151.41     26.52 o 
  -5  -2  10      107.77      142.07      7.15 o 
  -4  -2  10       40.20       36.37      2.88 o 
  -3  -2  10      105.21      117.53      4.18 o 
  -2  -2  10        7.15        6.68      1.60 o 
  -1  -2  10       28.16       41.06      2.57 o 
   0  -2  10      131.40      116.43      4.26 o 
   1  -2  10       34.02       25.26      2.61 o 
   2  -2  10     1684.50     1576.34     33.00 o 
   3  -2  10      199.56      201.20      6.57 o 
   4  -2  10       20.33       14.58      3.83 o 
   5  -2  10      210.02      180.82      9.80 o 
   6  -2  10      134.41      127.12     12.35 o 
   7  -2  10       41.29       36.49      7.27 o 
 -10  -1  10       21.44       26.37      9.79 o 
  -9  -1  10      124.14      173.83     17.38 o 
  -8  -1  10      559.93      555.93     19.71 o 
  -7  -1  10        0.07       -2.57      4.17 o 
  -6  -1  10      709.41      696.16     21.78 o 
  -5  -1  10      152.54      199.82      6.12 o 
  -4  -1  10       79.99      247.67      7.66 o 
  -3  -1  10      407.31      388.23      8.96 o 
  -1  -1  10       51.84       82.88      6.99 o 
   0  -1  10      488.84      452.63     10.32 o 
   1  -1  10     1227.73     1134.95     23.99 o 
   2  -1  10        0.52        6.41      2.67 o 
   3  -1  10     1227.19     1281.85     31.86 o 
   5  -1  10       40.51       52.03      6.35 o 
   6  -1  10      351.58      290.24     20.51 o 
   7  -1  10      160.36      153.33     10.44 o 
  -9   0  10       51.57       50.81     11.88 o 
  -8   0  10       63.34       33.79      8.10 o 
  -7   0  10      297.29      269.77      9.34 o 
  -6   0  10      465.84      193.21     14.10 o 
  -5   0  10      629.10      696.20     72.50 o 
  -4   0  10      240.19      259.69      9.19 o 
  -3   0  10      210.94      185.26      5.15 o 
  -2   0  10      216.29      197.71     10.00 o 
  -1   0  10     1689.94     1515.59     31.42 o 
   0   0  10       95.62       88.53      3.82 o 
   1   0  10      865.51      746.00     16.31 o 
   2   0  10      660.21      598.52     15.42 o 
   3   0  10       46.75       52.54      6.04 o 
   4   0  10     1569.76     1435.93     42.11 o 
   5   0  10      151.05      150.78      9.39 o 
   6   0  10      145.22      136.21      9.12 o 
   7   0  10      250.49      213.91     11.78 o 
 -10   1  10      173.98      165.18     27.25 o 
  -9   1  10      226.32      213.27      9.19 o 
  -8   1  10       30.79       32.96      4.58 o 
  -7   1  10       11.67       15.22      3.86 o 
  -6   1  10       21.98       29.00      3.80 o 
  -5   1  10       10.26        7.01      3.09 o 
  -4   1  10       65.40       78.27      4.30 o 
  -3   1  10      643.93      551.05     12.12 o 
  -2   1  10       32.87       37.69      2.26 o 
  -1   1  10      382.85      563.68     22.83 o 
   0   1  10     1804.97     2164.20     44.57 o 
   2   1  10      910.70     1199.08     26.59 o 
   3   1  10      356.70      388.15     11.75 o 
   4   1  10       78.12       84.38      7.49 o 
   5   1  10     1114.51     1051.14     60.39 o 
   6   1  10      174.45      151.10     10.09 o 
   7   1  10       26.33       20.84      7.38 o 
 -10   2  10       16.71       20.17      6.07 o 
  -9   2  10       73.77       61.71      5.77 o 
  -8   2  10        1.45        2.72      4.10 o 
  -7   2  10       20.75       17.28      3.93 o 
  -6   2  10       76.06       67.00      4.68 o 
  -5   2  10       41.99       47.66      3.94 o 
  -4   2  10        2.62       -2.22      2.69 o 
  -3   2  10     1343.95     1299.85     32.18 o 
  -2   2  10     1833.18     1665.97     34.47 o 
  -1   2  10       21.99       23.20      2.29 o 
   0   2  10     1477.74     1292.12     27.13 o 
   1   2  10      923.93      859.13     18.65 o 
   2   2  10        0.99       -0.90      3.62 o 
   3   2  10      750.21      700.25     19.41 o 
   4   2  10      586.22      599.84     54.62 o 
   5   2  10       68.00       63.17      9.99 o 
   6   2  10      264.72      244.59     18.75 o 
   7   2  10       59.34       48.06      8.36 o 
 -10   3  10       72.35       74.22      7.45 o 
  -9   3  10        3.66       22.86      5.00 o 
  -8   3  10        0.42       16.15      4.42 o 
  -7   3  10      319.86      265.99      9.49 o 
  -6   3  10       72.37       61.32      4.60 o 
  -5   3  10        4.54       -0.32      3.04 o 
  -4   3  10      529.22      526.58     14.38 o 
  -3   3  10      108.08      107.90      5.53 o 
  -2   3  10     1225.32     1225.64     30.30 o 
  -1   3  10      780.85      803.70     37.03 o 
   0   3  10        3.61        1.23      2.19 o 
   1   3  10     1686.01     1751.04     36.53 o 
   2   3  10      705.62      756.57     19.86 o 
   3   3  10        2.90       -1.51      4.19 o 
   4   3  10      615.71      604.24     22.83 o 
   5   3  10      269.53      234.22     18.57 o 
   6   3  10        0.05        0.87      6.59 o 
 -10   4  10       36.29       41.40      6.90 o 
  -9   4  10       13.94        6.86      4.95 o 
  -8   4  10       49.06       51.08      5.29 o 
  -7   4  10      113.97      122.40      6.59 o 
  -6   4  10      315.06      291.57      9.71 o 
  -5   4  10        1.35       11.53      4.17 o 
  -4   4  10      605.03      615.43     16.53 o 
  -3   4  10     1035.22     1052.14     32.80 o 
  -2   4  10      267.04      457.01     14.87 o 
  -1   4  10      596.53      814.20     17.64 o 
   0   4  10      533.99      617.93     13.94 o 
   1   4  10        4.28        1.83      8.55 o 
   2   4  10      782.21      749.06     19.91 o 
   3   4  10      482.24      450.83     13.58 o 
   4   4  10       15.43       11.94      4.93 o 
   5   4  10      121.23      110.88     11.56 o 
   6   4  10       20.63       17.70      7.17 o 
  -9   5  10       25.70       45.24      7.86 o 
  -8   5  10        4.06       23.27      4.79 o 
  -7   5  10       65.90       68.91      6.00 o 
  -6   5  10      248.62      241.72      8.87 o 
  -5   5  10      374.41      417.56     14.38 o 
  -4   5  10        0.44       14.11      3.52 o 
  -3   5  10      723.62      633.68     16.93 o 
  -2   5  10      634.37      645.41     24.85 o 
  -1   5  10        9.62       29.56      3.62 o 
   0   5  10     1102.81     1108.85     27.69 o 
   1   5  10     1344.91     1432.55     35.42 o 
   2   5  10      228.94      239.16      9.28 o 
   3   5  10      104.72      105.07      6.51 o 
   4   5  10       38.33       38.23      5.63 o 
   5   5  10       41.92       33.67      6.74 o 
  -9   6  10        5.63        4.79      5.79 o 
  -8   6  10        2.23        2.00      4.64 o 
  -7   6  10       72.51       78.21      5.73 o 
  -6   6  10       66.19       69.85      5.16 o 
  -5   6  10      187.87      161.78      8.08 o 
  -4   6  10      786.71      694.37     18.50 o 
  -3   6  10        0.69        6.44      4.82 o 
  -2   6  10      572.32      654.25     27.84 o 
  -1   6  10      280.99      349.53     10.74 o 
   0   6  10      177.82      232.97     16.21 o 
   1   6  10     1883.01     1799.77     43.97 o 
   2   6  10      165.94      164.55      8.12 o 
   3   6  10       17.12        6.89      4.82 o 
   4   6  10        7.50       18.22      5.48 o 
   5   6  10        1.81       -2.26      6.69 o 
  -9   7  10        3.58        3.60      5.89 o 
  -8   7  10        0.91       -5.14      4.64 o 
  -7   7  10       19.65        9.14      4.52 o 
  -6   7  10      196.56      190.40      8.03 o 
  -5   7  10        1.64        6.73      5.95 o 
  -4   7  10      534.15      505.31     14.38 o 
  -3   7  10     1442.23     1331.89     33.40 o 
  -2   7  10       17.78       13.67      3.75 o 
  -1   7  10      833.10      821.38     27.17 o 
   0   7  10      334.68      334.95     13.82 o 
   1   7  10      179.50      153.30      7.72 o 
   2   7  10      402.62      390.31     12.58 o 
   3   7  10        2.41        3.66      5.11 o 
   4   7  10        3.36        1.45      5.49 o 
  -8   8  10      107.58      118.37      7.22 o 
  -7   8  10        0.37        0.78      4.49 o 
  -6   8  10      189.70      177.56      8.03 o 
  -5   8  10      468.12      458.88     13.58 o 
  -4   8  10        2.43       23.25      4.01 o 
  -3   8  10      919.09      957.07     24.77 o 
  -2   8  10     1012.18     1044.86     33.57 o 
  -1   8  10       23.98       19.66     10.01 o 
   0   8  10      395.61      375.36     15.12 o 
   1   8  10       73.41       90.28      7.73 o 
   2   8  10        7.20        7.24      5.74 o 
   3   8  10        2.22        5.55      5.32 o 
   4   8  10       25.07       27.79      6.38 o 
  -8   9  10       52.59       52.88      6.96 o 
  -7   9  10      148.51      129.00      7.45 o 
  -6   9  10       31.38       27.44      4.90 o 
  -5   9  10      524.55      490.31     14.45 o 
  -4   9  10      454.80      439.98     13.20 o 
  -3   9  10        5.50        4.03     10.15 o 
  -2   9  10      636.58      569.04     20.30 o 
  -1   9  10      126.57      114.72      8.31 o 
   0   9  10       28.82       34.92      6.32 o 
   1   9  10      141.97      129.37     13.42 o 
   2   9  10       43.29       90.39      8.62 o 
   3   9  10        0.26       19.97      5.95 o 
  -7  10  10      218.59      190.01      9.03 o 
  -6  10  10      118.45      107.68      6.71 o 
  -5  10  10        0.02        5.82      4.46 o 
  -4  10  10      360.23      373.79     11.99 o 
  -3  10  10      429.44      420.71     16.44 o 
  -2  10  10        1.80       35.81     11.03 o 
  -1  10  10      133.75      151.99     17.48 o 
   0  10  10       19.76       19.51      6.43 o 
   1  10  10        0.01        3.93      6.50 o 
   2  10  10       24.12       27.82      7.99 o 
  -7  11  10       16.33       21.37      5.64 o 
  -6  11  10      290.27      267.48     10.29 o 
  -5  11  10      247.35      233.33      9.40 o 
  -4  11  10        4.41        4.37      7.98 o 
  -3  11  10      139.63      123.96      8.76 o 
  -2  11  10       77.05       54.88      7.26 o 
  -1  11  10        1.46       -0.11     13.55 o 
   0  11  10        8.49        3.75      6.99 o 
   1  11  10        3.53        0.26      6.90 o 
  -5  12  10      178.84      152.04     10.45 o 
  -4  12  10      114.33      111.27      8.95 o 
  -3  12  10        0.17       -2.77      6.00 o 
  -2  12  10       60.99       56.58      7.73 o 
  -1  12  10        0.19       -6.07     12.95 o 
   0  12  10        4.75        5.57      6.78 o 
  -2 -17  11       20.12       27.54      7.17 o 
  -1 -17  11       72.08       90.09      8.69 o 
   0 -17  11       21.89       30.44      6.56 o 
   1 -17  11      214.57      248.34     11.84 o 
   2 -17  11       79.16       95.25      8.29 o 
   3 -17  11        0.07        5.53      6.33 o 
  -3 -16  11       37.24       33.09      8.20 o 
  -2 -16  11        6.26       -0.03      6.21 o 
  -1 -16  11      246.07      261.45     10.76 o 
   0 -16  11      330.09      340.81     11.87 o 
   1 -16  11       16.36       38.49     11.40 o 
   2 -16  11       29.33       43.76      6.61 o 
   3 -16  11       21.06       28.53      6.54 o 
   4 -16  11        1.17        5.17      6.55 o 
  -4 -15  11        2.91       13.16      6.98 o 
  -3 -15  11       85.56       85.02      8.45 o 
  -2 -15  11      225.77      245.68     10.14 o 
  -1 -15  11        1.51        4.16      4.78 o 
   0 -15  11      381.89      371.15     12.41 o 
   1 -15  11      553.80      539.32     18.65 o 
   2 -15  11        0.37        5.37      5.48 o 
   3 -15  11        1.20        2.52      5.67 o 
   4 -15  11       59.60       74.46     15.05 o 
   5 -15  11        0.01       13.70      6.64 o 
  -5 -14  11       38.70       40.26      7.58 o 
  -4 -14  11      122.35      121.24      9.27 o 
  -3 -14  11        2.84       -1.08      4.79 o 
  -2 -14  11      303.50      298.73     10.99 o 
  -1 -14  11      586.58      570.15     16.53 o 
   0 -14  11       57.82       59.41      5.58 o 
   1 -14  11      294.25      270.39     11.71 o 
   2 -14  11      222.80      231.30     10.82 o 
   3 -14  11        5.05        3.66      7.38 o 
   4 -14  11      137.83      143.50      9.34 o 
   5 -14  11      101.66      101.99     13.36 o 
   6 -14  11        5.19       10.12      6.74 o 
  -6 -13  11       55.57       53.79      8.05 o 
  -5 -13  11       22.78       21.26      6.75 o 
  -4 -13  11       96.04      113.33      8.77 o 
  -3 -13  11      599.28      577.06     16.77 o 
  -2 -13  11       15.79       19.21      4.79 o 
  -1 -13  11      454.14      516.42     15.16 o 
   0 -13  11      478.09      539.89     24.79 o 
   1 -13  11       18.80       26.18      4.75 o 
   2 -13  11      137.20      146.64      8.67 o 
   3 -13  11       45.67       42.27      6.14 o 
   4 -13  11        2.42        1.14      5.50 o 
   5 -13  11       23.88       24.75      6.30 o 
   6 -13  11        7.56        8.82      6.53 o 
  -7 -12  11        0.65        0.86      6.37 o 
  -6 -12  11       52.89       43.45      7.51 o 
  -5 -12  11      527.57      537.07     26.59 o 
  -4 -12  11       40.45       44.60      5.27 o 
  -3 -12  11      410.11      404.95     12.74 o 
  -2 -12  11      664.11      585.72     16.60 o 
  -1 -12  11       56.76       67.95      5.63 o 
   0 -12  11      152.73      137.05      7.01 o 
   1 -12  11      441.05      414.42     12.68 o 
   2 -12  11        0.15       11.09      5.05 o 
   3 -12  11       25.88       30.31     12.99 o 
   4 -12  11        0.20        0.92      5.26 o 
   5 -12  11        0.02       -1.32      5.51 o 
   6 -12  11       21.43       10.89      8.71 o 
   7 -12  11       19.04       13.73      5.74 o 
  -7 -11  11       64.40       76.04      8.96 o 
  -6 -11  11       65.70       81.42     15.53 o 
  -5 -11  11      297.80      282.10     10.16 o 
  -4 -11  11      876.54      855.10     22.67 o 
  -3 -11  11       12.22       15.72      4.56 o 
  -2 -11  11      288.28      332.32     26.72 o 
  -1 -11  11      171.92      166.88     11.02 o 
   0 -11  11      204.28      186.54      7.91 o 
   1 -11  11      210.32      221.02     13.03 o 
   2 -11  11      280.64      236.13     14.41 o 
   3 -11  11        0.01        1.09      4.96 o 
   4 -11  11       64.70       62.13      6.53 o 
   5 -11  11        4.32        0.50      5.40 o 
   6 -11  11        1.86        6.76      4.84 o 
   7 -11  11       67.75       64.07      6.78 o 
  -8 -10  11       13.05       13.33      6.70 o 
  -7 -10  11       90.51      114.23      9.06 o 
  -6 -10  11      293.60      298.18     10.50 o 
  -5 -10  11      244.21      248.18     10.13 o 
  -4 -10  11      260.77      199.99     25.59 o 
  -3 -10  11      458.19      457.75     13.20 o 
  -2 -10  11        0.28       11.41      6.24 o 
  -1 -10  11       21.31       27.27      3.99 o 
   0 -10  11      492.26      438.46     12.85 o 
   1 -10  11      118.42      266.01     13.36 o 
   2 -10  11       52.82       60.19      5.96 o 
   3 -10  11       59.22      107.02      5.82 o 
   4 -10  11        0.78        3.42      3.95 o 
   5 -10  11      127.01      141.86      7.64 o 
   6 -10  11       93.07       79.47      6.03 o 
   7 -10  11        0.08       18.38      5.42 o 
  -8  -9  11      213.26      222.08     12.17 o 
  -7  -9  11       23.68       29.49      7.27 o 
  -6  -9  11      103.37      103.89      6.22 o 
  -5  -9  11      259.27      259.01      9.16 o 
  -4  -9  11      109.17       98.65      5.53 o 
  -3  -9  11       62.79       39.42     17.02 o 
  -2  -9  11     1182.11     1106.20     27.77 o 
  -1  -9  11      257.80      284.16     11.37 o 
   0  -9  11      359.77      375.46     35.85 o 
   1  -9  11      258.45      285.66     14.95 o 
   2  -9  11      101.29       94.74      5.05 o 
   3  -9  11       77.64       81.31      4.96 o 
   4  -9  11      407.21      352.14     10.87 o 
   5  -9  11        7.76        5.26      4.20 o 
   6  -9  11      111.53      106.57      6.59 o 
   7  -9  11      198.60      181.48      8.91 o 
  -8  -8  11      165.66      162.22     12.26 o 
  -7  -8  11      436.37      405.99     12.54 o 
  -6  -8  11       11.04        9.75      4.03 o 
  -5  -8  11       55.32       62.81      5.59 o 
  -4  -8  11       64.07       79.90      5.39 o 
  -3  -8  11       12.34       16.29      3.43 o 
  -2  -8  11      475.90      465.35     33.24 o 
  -1  -8  11     1302.20     1251.95     30.99 o 
   0  -8  11        0.46        7.44      3.36 o 
   1  -8  11       14.36       16.54      2.79 o 
   2  -8  11      354.41      321.36      9.84 o 
   3  -8  11      195.32      147.95      9.23 o 
   4  -8  11       72.99       75.68      6.15 o 
   5  -8  11      243.93      279.80      9.71 o 
   6  -8  11       16.32       26.44      8.94 o 
   7  -8  11      205.12      234.85     13.91 o 
  -8  -7  11       76.69       88.44      7.35 o 
  -7  -7  11      315.21      305.03     10.24 o 
  -6  -7  11      281.12      272.02     10.96 o 
  -5  -7  11       27.44       26.79      3.84 o 
  -4  -7  11      324.28      308.56      9.76 o 
  -3  -7  11     1553.45     1400.10     34.46 o 
  -2  -7  11       12.67       16.36      6.20 o 
  -1  -7  11       21.97       23.78      3.78 o 
   0  -7  11      202.41      191.90     15.57 o 
   1  -7  11        0.13       -1.58      2.59 o 
   2  -7  11       66.21       72.45      3.89 o 
   3  -7  11       67.74       68.10      8.97 o 
   4  -7  11        0.59       -4.84      5.26 o 
   5  -7  11      441.87      389.01     11.93 o 
   6  -7  11      375.53      327.30     11.03 o 
   7  -7  11        8.15       13.86      5.12 o 
  -9  -6  11       40.09       46.79     12.94 o 
  -8  -6  11      582.89      527.05     17.11 o 
  -7  -6  11       29.78       46.58      4.63 o 
  -6  -6  11      213.52      246.12      8.66 o 
  -5  -6  11      278.45      318.73      9.95 o 
  -4  -6  11       22.88       44.21      5.33 o 
  -3  -6  11      411.61      895.11     54.23 o 
  -2  -6  11      490.75      753.60     49.46 o 
  -1  -6  11        0.28        3.88      3.26 o 
   0  -6  11      537.29      532.44     14.24 o 
   1  -6  11     1853.55     1759.70     36.63 o 
   2  -6  11       11.12        4.04      4.64 o 
   3  -6  11       41.42       39.20      4.30 o 
   4  -6  11      112.05      162.76     16.53 o 
   5  -6  11       36.99       32.88      4.63 o 
   6  -6  11      391.32      387.31     14.17 o 
   7  -6  11      186.47      184.81     16.20 o 
  -9  -5  11       34.42       37.84      7.02 o 
  -8  -5  11       47.13       46.51      8.00 o 
  -7  -5  11      422.95      415.19     12.40 o 
  -6  -5  11      103.42      105.93      5.66 o 
  -5  -5  11      352.25      328.29     10.04 o 
  -4  -5  11      264.86      292.08      9.13 o 
  -3  -5  11      217.39      263.75      8.47 o 
  -2  -5  11      178.46      231.96      8.41 o 
  -1  -5  11      284.90      316.37      7.77 o 
   0  -5  11       60.89       48.17      2.90 o 
   1  -5  11      756.15      760.90     19.57 o 
   2  -5  11      955.07     1239.72     26.38 o 
   3  -5  11       15.81      205.04      9.94 o 
   4  -5  11      429.24      443.27     12.79 o 
   5  -5  11      416.88      397.87     12.04 o 
   6  -5  11       10.80       19.06      4.73 o 
   7  -5  11       91.72      105.95      8.84 o 
  -9  -4  11       69.90       82.73      8.17 o 
  -8  -4  11        1.34        3.15      6.48 o 
  -7  -4  11      141.13      154.19      6.98 o 
  -6  -4  11     1121.75     1182.53     29.58 o 
  -5  -4  11      363.82      763.65     73.70 o 
  -4  -4  11      152.64      271.78      8.60 o 
  -2  -4  11      134.05      169.35      5.56 o 
  -1  -4  11      280.01      267.43      6.87 o 
   0  -4  11     1174.86     1024.16     21.72 o 
   1  -4  11       54.68       62.62      3.38 o 
   2  -4  11      832.72      828.08     21.70 o 
   3  -4  11      811.12      779.48     19.81 o 
   4  -4  11      218.09      353.78     10.92 o 
   5  -4  11      432.75      655.99     17.53 o 
   6  -4  11      134.82      143.97     10.36 o 
   7  -4  11        0.15       -2.30      6.37 o 
  -9  -3  11       12.42       -1.97      6.32 o 
  -8  -3  11      194.38      197.56     11.06 o 
  -7  -3  11       28.35       24.41      5.53 o 
  -6  -3  11      269.95      251.92      8.54 o 
  -5  -3  11      137.69      124.50      4.64 o 
  -4  -3  11       43.43       34.10      2.37 o 
  -3  -3  11        1.62        7.69      1.74 o 
  -2  -3  11     1411.44     1235.29     25.84 o 
  -1  -3  11       88.63      119.51      7.55 o 
   0  -3  11      812.88      655.04     14.42 o 
   1  -3  11     1444.74     1381.29     29.07 o 
   2  -3  11        5.52        2.97      2.67 o 
   3  -3  11     2208.89     1991.58     46.96 o 
   4  -3  11      259.85      399.39     19.56 o 
   5  -3  11       85.12      202.32     14.07 o 
   6  -3  11      230.03      211.53     12.89 o 
   7  -3  11       74.31       69.03      8.05 o 
 -10  -2  11       80.03       97.53      9.26 o 
  -9  -2  11        2.40        9.58      7.71 o 
  -8  -2  11        2.03       -5.26      6.25 o 
  -6  -2  11        0.46        9.18      9.77 o 
  -5  -2  11       14.73       45.86      4.98 o 
  -4  -2  11     1126.80     1247.83     37.53 o 
  -3  -2  11      144.59      123.82      4.16 o 
  -2  -2  11      598.57      558.30     12.36 o 
  -1  -2  11      967.68      869.89     21.42 o 
   0  -2  11       10.68       11.88      2.30 o 
   1  -2  11     1500.31     1405.53     41.36 o 
   2  -2  11     1636.56     1494.61     31.52 o 
   3  -2  11       74.26       83.51      7.55 o 
   4  -2  11     1237.81     1025.43     25.47 o 
   5  -2  11      231.80      210.11     12.76 o 
   6  -2  11        5.16        0.36      5.92 o 
   7  -2  11       77.71       85.79      9.18 o 
 -10  -1  11       45.10       42.71      8.26 o 
  -9  -1  11      145.26      178.85     11.29 o 
  -8  -1  11        3.27       88.80     13.83 o 
  -7  -1  11       72.45      190.97      7.89 o 
  -6  -1  11       39.72      294.07     15.37 o 
  -5  -1  11       18.27      124.97      6.36 o 
  -4  -1  11     1125.23     1066.07     22.56 o 
  -3  -1  11     1941.47     1773.39     36.67 o 
  -2  -1  11       72.40       79.04      3.40 o 
  -1  -1  11     1970.95     1832.38     37.85 o 
   0  -1  11     1861.43     2175.94     44.73 o 
   2  -1  11      327.17      714.70     94.28 o 
   3  -1  11      946.29     1115.39     28.12 o 
   4  -1  11        8.09        8.06      7.73 o 
   5  -1  11      436.34      381.92     14.73 o 
   6  -1  11      236.97      217.38     22.69 o 
   7  -1  11       15.55       11.73      7.16 o 
  -9   0  11       51.09       31.56     11.97 o 
  -8   0  11       10.94       19.65      5.36 o 
  -7   0  11       10.52       22.62      4.80 o 
  -6   0  11       63.39       54.44      8.90 o 
  -5   0  11      490.56      482.70     13.51 o 
  -4   0  11      273.64      246.65      8.08 o 
  -3   0  11      474.81      470.36     10.70 o 
  -2   0  11     1393.57     1277.50     26.76 o 
  -1   0  11      399.19      423.79      9.87 o 
   0   0  11     3256.11     3240.26     66.28 o 
   1   0  11     1688.39     1672.24     34.89 o 
   2   0  11       29.45       21.56      3.40 o 
   3   0  11      148.14      146.27      7.24 o 
   4   0  11     1094.03     1027.32     31.24 o 
   5   0  11       25.95       25.37      6.25 o 
   6   0  11      129.52      139.78      9.50 o 
   7   0  11       83.86       63.99      8.47 o 
 -10   1  11       91.44       77.42     11.00 o 
  -9   1  11        2.80        5.11      4.60 o 
  -8   1  11        0.22        7.12      5.58 o 
  -7   1  11      128.24      140.68      6.90 o 
  -6   1  11       25.30       16.30      7.57 o 
  -5   1  11      210.88      197.14      7.43 o 
  -4   1  11      652.32      673.04     17.75 o 
  -3   1  11      757.03      692.98     22.30 o 
  -2   1  11      150.89      159.21      4.98 o 
  -1   1  11     2911.01     2785.31     57.06 o 
   1   1  11      586.64      896.32     19.58 o 
   2   1  11      482.68      472.46     11.56 o 
   3   1  11        8.04       15.88      4.25 o 
   5   1  11      510.08      434.21     16.26 o 
   6   1  11       25.37       42.54     11.66 o 
 -10   2  11       21.23       18.48      6.16 o 
  -9   2  11       23.26       16.26      4.94 o 
  -8   2  11       10.04        6.53      4.28 o 
  -7   2  11       55.28       57.48      6.03 o 
  -6   2  11      116.79      108.35      6.83 o 
  -5   2  11       31.88       27.97      6.32 o 
  -4   2  11      256.12      259.45      8.76 o 
  -3   2  11     1883.43     1896.98     46.35 o 
  -2   2  11      201.62      219.60      7.50 o 
  -1   2  11      442.60      443.01     10.40 o 
   0   2  11     1733.54     1704.94     35.57 o 
   1   2  11        1.30       10.72      6.81 o 
   2   2  11       79.83       76.51      5.13 o 
   3   2  11      231.03      245.24      9.26 o 
   4   2  11        1.33        4.66      4.74 o 
   5   2  11      165.79      157.66      9.95 o 
   6   2  11        4.07       -5.54      6.66 o 
  -9   3  11        0.72       38.06      5.35 o 
  -8   3  11        1.95       27.43      6.32 o 
  -7   3  11       33.80       44.60      4.75 o 
  -6   3  11      177.91      161.48      9.23 o 
  -5   3  11      847.45      788.49     20.71 o 
  -4   3  11       37.11       47.78      5.48 o 
  -3   3  11      127.07      134.20      6.14 o 
  -2   3  11      250.66      219.79      7.68 o 
  -1   3  11       61.77       72.34      9.15 o 
   0   3  11     1361.58     1343.52     28.28 o 
   1   3  11      691.81      717.73     18.83 o 
   2   3  11       12.67        2.55      4.12 o 
   3   3  11      116.96      125.82      6.68 o 
   4   3  11      153.96      157.12      8.11 o 
   5   3  11       10.65       -1.98      3.10 o 
   6   3  11        4.62       -1.03     12.15 o 
  -9   4  11       23.55       20.00      5.21 o 
  -8   4  11      111.83       99.03      6.39 o 
  -7   4  11       65.35       73.27      5.44 o 
  -6   4  11       14.00       17.61      4.03 o 
  -5   4  11      406.25      450.78     13.11 o 
  -4   4  11     2566.37     2554.92     62.11 o 
  -3   4  11      186.79      374.18     11.28 o 
  -2   4  11       82.73      482.74     13.46 o 
  -1   4  11       23.46       30.93      3.56 o 
   0   4  11       21.29       44.99      5.24 o 
   1   4  11     1110.22     1205.40     30.14 o 
   2   4  11      378.87      376.99     11.88 o 
   3   4  11       14.59       16.18      4.84 o 
   4   4  11       12.46       12.47      5.16 o 
   5   4  11        1.79       -0.50      6.24 o 
  -9   5  11       21.36       26.26      5.43 o 
  -8   5  11        1.37       13.91      4.73 o 
  -7   5  11      552.80      479.67     14.30 o 
  -6   5  11      768.24      811.31     21.61 o 
  -5   5  11       39.70      125.24      7.94 o 
  -4   5  11      245.93      323.15     10.41 o 
  -3   5  11     1136.49     1417.95     35.42 o 
  -2   5  11      223.48      184.01      7.32 o 
  -1   5  11      333.15      353.65     10.75 o 
   0   5  11      419.61      450.89     13.06 o 
   1   5  11      263.46      235.08     11.14 o 
   2   5  11      157.14      136.90      7.33 o 
   3   5  11        0.83       -4.00      4.65 o 
   4   5  11       30.11       35.73      5.75 o 
   5   5  11       33.53       29.36      7.39 o 
  -9   6  11       27.94       30.54      7.88 o 
  -8   6  11      184.76      168.76      8.38 o 
  -7   6  11       78.66       84.31      5.92 o 
  -6   6  11      500.30      472.15     13.99 o 
  -5   6  11      662.32      577.68     16.15 o 
  -4   6  11       12.53       10.59      3.73 o 
  -3   6  11      410.25      398.22     15.11 o 
  -2   6  11      367.69      416.68     15.91 o 
  -1   6  11       81.85       83.40      6.88 o 
   0   6  11      522.11      474.71     17.59 o 
   1   6  11      497.17      533.92     15.32 o 
   2   6  11       10.17        0.12      4.55 o 
   3   6  11       38.50       46.31      5.78 o 
   4   6  11       28.02       37.39      6.05 o 
  -9   7  11       16.43       15.34      6.32 o 
  -8   7  11       90.37       96.54      6.71 o 
  -7   7  11      493.01      434.31     13.62 o 
  -6   7  11       50.85       67.17      5.50 o 
  -5   7  11      205.48      198.57      8.17 o 
  -4   7  11      563.87      519.40     16.22 o 
  -3   7  11        1.17       -2.97      4.68 o 
  -2   7  11      729.64      691.75     23.53 o 
  -1   7  11      512.20      441.79     16.80 o 
   0   7  11        3.57       -2.67      5.17 o 
   1   7  11       71.35       69.62      7.32 o 
   2   7  11        0.74       -4.79      4.74 o 
   3   7  11        1.75        0.16      5.21 o 
   4   7  11       36.95       41.34      6.49 o 
  -8   8  11       76.47       73.40      6.49 o 
  -7   8  11      105.32      104.98      6.71 o 
  -6   8  11      436.78      387.87     12.49 o 
  -5   8  11       17.42       22.39      4.52 o 
  -4   8  11      236.82      250.80      9.26 o 
  -3   8  11      567.26      551.64     19.80 o 
  -2   8  11       40.56       53.83     10.94 o 
  -1   8  11      248.65      224.50     13.82 o 
   0   8  11      122.74      104.67     13.39 o 
   1   8  11        0.24       -4.83      5.85 o 
   2   8  11        6.74        8.80      6.50 o 
   3   8  11       44.22       47.48      6.48 o 
  -8   9  11      205.73      215.03      9.81 o 
  -7   9  11      105.57      100.63      6.84 o 
  -6   9  11      124.58      118.47      7.22 o 
  -5   9  11      308.49      298.45     12.01 o 
  -4   9  11       69.82       75.82      5.58 o 
  -3   9  11      267.55      233.28     14.10 o 
  -2   9  11      460.02      411.09     16.16 o 
  -1   9  11       30.67       26.10      6.23 o 
   0   9  11       16.79       14.84      9.44 o 
   1   9  11       10.42       12.33      6.54 o 
   2   9  11        0.81       -4.88      6.75 o 
  -7  10  11      171.22      171.38      8.73 o 
  -6  10  11       35.82       37.16      5.57 o 
  -5  10  11       68.58       78.31      6.87 o 
  -4  10  11      214.63      191.10     14.51 o 
  -3  10  11       10.19        8.45      5.90 o 
  -2  10  11       30.70       24.50      6.38 o 
  -1  10  11        0.85       -0.50      5.90 o 
   0  10  11       17.98       20.52     11.46 o 
   1  10  11       75.60      153.44     13.62 o 
  -6  11  11      102.67       92.96      6.86 o 
  -5  11  11       23.28       40.98     13.79 o 
  -4  11  11       15.03        8.21     12.37 o 
  -3  11  11       28.07       25.24      6.73 o 
  -2  11  11       11.08        8.04      8.04 o 
  -1  11  11       25.19       18.07      6.94 o 
   0  11  11       89.64       75.73     18.02 o 
  -4  12  11        3.92       -6.31     16.17 o 
  -3  12  11       13.25        9.60      6.74 o 
  -2  12  11        0.03       -8.46      6.54 o 
  -2 -17  12       41.04       43.65      7.66 o 
  -1 -17  12        9.17        6.90      5.65 o 
   0 -17  12       85.24      100.74      8.28 o 
   1 -17  12      155.04      167.34     10.44 o 
   2 -17  12       18.64       22.18      6.65 o 
   3 -17  12       10.90       14.37      6.74 o 
  -3 -16  12        1.83       -4.68      5.11 o 
  -2 -16  12       86.65      105.35     12.72 o 
  -1 -16  12      306.40      305.54     11.42 o 
   0 -16  12      132.78      126.16     11.82 o 
   1 -16  12       81.09       85.60      7.71 o 
   2 -16  12       36.00       36.69      6.65 o 
   3 -16  12        5.64        7.97      6.16 o 
   4 -16  12        0.08       -6.14      6.23 o 
  -4 -15  12       16.49       18.56      6.80 o 
  -3 -15  12      235.84      111.07     14.12 o 
  -2 -15  12      172.51      172.36      8.78 o 
  -1 -15  12       58.95      101.44      8.10 o 
   0 -15  12      303.92      353.63     12.15 o 
   1 -15  12       69.39      146.77     26.00 o 
   2 -15  12        6.69       45.61     10.19 o 
   3 -15  12        0.37        2.20      5.77 o 
   4 -15  12        6.96        1.24      6.11 o 
   5 -15  12        4.87        1.93      6.55 o 
  -5 -14  12       29.92       21.60      7.15 o 
  -4 -14  12       50.25       49.60      7.43 o 
  -3 -14  12      158.04      139.56      7.77 o 
  -2 -14  12      548.76      541.04     16.15 o 
  -1 -14  12      281.12      262.16     10.09 o 
   0 -14  12       23.46       26.26      5.05 o 
   1 -14  12       40.07       36.94      5.99 o 
   2 -14  12        7.62       11.47      5.45 o 
   3 -14  12        6.06        8.76      5.77 o 
   4 -14  12       29.97       26.30      6.39 o 
   5 -14  12       21.10       17.80      6.78 o 
  -6 -13  12        8.59       12.83      7.01 o 
  -5 -13  12       49.33       45.72     14.03 o 
  -4 -13  12      413.14      377.38     12.62 o 
  -3 -13  12      123.78      122.09      7.14 o 
  -2 -13  12       55.16       64.17      5.74 o 
  -1 -13  12       67.68       65.89      5.67 o 
   0 -13  12       14.60       21.82      4.70 o 
   1 -13  12        0.39        2.72      4.88 o 
   2 -13  12       14.51       16.11      5.40 o 
   3 -13  12        0.10       -0.07      5.38 o 
   4 -13  12       41.89       45.53      6.64 o 
   5 -13  12       26.93       28.16      6.69 o 
   6 -13  12        8.77       10.20      6.78 o 
  -6 -12  12      126.45      149.25     18.96 o 
  -5 -12  12      121.73      135.33      9.15 o 
  -4 -12  12      107.47      122.82      6.96 o 
  -3 -12  12      699.35      634.47     17.78 o 
  -2 -12  12       28.57       35.35      4.84 o 
  -1 -12  12       46.66       48.42      5.02 o 
   0 -12  12      213.19      208.79      8.58 o 
   1 -12  12       57.33       48.11      5.88 o 
   2 -12  12       93.85      103.61      7.38 o 
   3 -12  12       26.52       23.62      5.95 o 
   4 -12  12        0.70        0.03      5.60 o 
   5 -12  12       98.84      100.65      8.19 o 
   6 -12  12      128.33      120.01      9.17 o 
  -7 -11  12       39.03       55.84      7.91 o 
  -6 -11  12      145.80      158.05     19.28 o 
  -4 -11  12      112.78      112.08      7.28 o 
  -3 -11  12       94.74      100.00      5.99 o 
  -2 -11  12      166.68      174.34      9.07 o 
  -1 -11  12      175.56      151.81      7.29 o 
   0 -11  12       14.65       17.17      4.66 o 
   1 -11  12       23.05       15.82      4.37 o 
   2 -11  12       29.96       23.49      5.35 o 
   3 -11  12       37.11       32.63      5.91 o 
   4 -11  12      351.11      303.21     27.00 o 
   5 -11  12        4.33        9.87      5.90 o 
   6 -11  12       71.97       76.61      6.42 o 
  -7 -10  12      358.00      381.47     17.02 o 
  -6 -10  12      198.14      175.54      8.98 o 
  -5 -10  12      448.99      488.91     14.27 o 
  -4 -10  12      388.48      504.71     14.40 o 
  -3 -10  12        1.05      179.69     11.88 o 
  -2 -10  12        1.24       54.17      9.63 o 
  -1 -10  12       16.35       38.76      5.19 o 
   0 -10  12      292.62      307.97     10.18 o 
   1 -10  12       76.04       84.22      5.37 o 
   2 -10  12       42.48       46.09      5.85 o 
   3 -10  12        3.94       -2.25      5.02 o 
   4 -10  12      372.55      393.93     11.95 o 
   5 -10  12      291.15      285.57     10.61 o 
   6 -10  12       21.64       32.33      6.49 o 
   7 -10  12       50.88       66.89      6.54 o 
  -8  -9  12      109.21      121.38      9.50 o 
  -7  -9  12       73.59      101.58      6.50 o 
  -6  -9  12      579.91      580.96     16.39 o 
  -5  -9  12      196.21      191.90      7.88 o 
  -4  -9  12      228.29      210.45      8.07 o 
  -3  -9  12        7.42        2.85      3.39 o 
  -2  -9  12        7.60       -0.31      1.41 o 
  -1  -9  12       39.03       28.12      3.86 o 
   0  -9  12       23.12       22.90      3.90 o 
   1  -9  12      269.11      264.80      9.26 o 
   2  -9  12       45.40       59.98     14.62 o 
   3  -9  12      251.40      226.25      8.33 o 
   4  -9  12       85.32       83.23      5.48 o 
   5  -9  12      315.93      309.60     19.29 o 
   6  -9  12      181.08      187.88      8.65 o 
   7  -9  12       19.93       29.67      5.97 o 
  -8  -8  12      445.59      412.56     16.44 o 
  -7  -8  12      151.25      141.34      7.16 o 
  -6  -8  12        0.81        1.88      3.87 o 
  -5  -8  12       18.05       15.30      4.62 o 
  -4  -8  12        0.54        4.49      3.34 o 
  -3  -8  12        5.89        6.28      3.33 o 
  -2  -8  12      132.79      155.48      6.85 o 
  -1  -8  12        0.46        8.97      4.97 o 
   0  -8  12       79.33       94.48      5.64 o 
   1  -8  12      121.76      185.56      7.72 o 
   2  -8  12       94.11       97.49      5.20 o 
   3  -8  12      158.05      137.41      6.78 o 
   4  -8  12      415.85      358.34     15.95 o 
   5  -8  12       66.20       61.60      5.52 o 
   6  -8  12      104.83      101.88      6.64 o 
   7  -8  12      201.93      215.46      9.60 o 
  -8  -7  12       85.74       84.47      6.00 o 
  -7  -7  12      269.65      247.04      9.16 o 
  -6  -7  12       24.27       22.30      4.10 o 
  -5  -7  12      137.39      108.63      5.85 o 
  -4  -7  12       23.28       27.96      3.70 o 
  -3  -7  12       18.97       24.33      3.60 o 
  -2  -7  12        2.87        5.01      3.09 o 
  -1  -7  12       52.20       50.44      5.69 o 
   0  -7  12        7.64        1.64      1.64 o 
   1  -7  12       48.72       60.59      3.65 o 
   2  -7  12      186.65      154.34      6.91 o 
   3  -7  12       11.96       15.49      4.65 o 
   4  -7  12      258.94      223.48      8.65 o 
   5  -7  12      495.90      470.51     13.81 o 
   6  -7  12       41.11       46.93      5.58 o 
   7  -7  12      143.12      135.17      8.03 o 
  -9  -6  12      117.53      108.94      8.96 o 
  -8  -6  12       83.86       96.77      8.23 o 
  -7  -6  12        8.99       19.30      4.10 o 
  -6  -6  12        4.82        8.84      3.62 o 
  -5  -6  12       10.48       29.65     11.13 o 
  -4  -6  12        2.43       11.98      3.16 o 
  -1  -6  12      164.80      142.05      6.32 o 
   0  -6  12      940.66      923.29     19.88 o 
   1  -6  12       28.36       15.00      9.71 o 
   2  -6  12      611.60      532.75     14.42 o 
   3  -6  12      408.08      357.41     10.97 o 
   4  -6  12        5.78        6.37      4.20 o 
   5  -6  12      432.19      407.16     12.39 o 
   6  -6  12      180.85      162.67     11.08 o 
   7  -6  12        2.28        0.91      6.85 o 
  -9  -5  12       13.62        0.55      8.27 o 
  -8  -5  12      131.13      119.43      8.93 o 
  -7  -5  12       49.48       46.46      6.41 o 
  -6  -5  12       49.83       58.17      6.53 o 
  -5  -5  12      222.10      240.43     10.02 o 
  -4  -5  12      398.31      421.25     12.13 o 
  -3  -5  12       13.65        9.34      2.93 o 
  -2  -5  12      996.28      920.27     23.09 o 
  -1  -5  12       72.52       77.40      6.43 o 
   0  -5  12     1349.69     1169.08     24.78 o 
   1  -5  12     1420.76     1435.48     34.76 o 
   2  -5  12       92.16      272.07     11.47 o 
   3  -5  12     1351.16     1513.73     36.32 o 
   4  -5  12      925.47     1023.24     34.00 o 
   5  -5  12       61.08      122.26     18.34 o 
   6  -5  12       48.82       58.03      7.20 o 
   7  -5  12       38.71       29.60      7.30 o 
  -9  -4  12        5.39        0.29     10.47 o 
  -8  -4  12       57.03       48.83      8.54 o 
  -7  -4  12       49.68       47.20      6.53 o 
  -6  -4  12        1.58        4.61      3.24 o 
  -5  -4  12      109.41      153.57      9.97 o 
  -4  -4  12     1413.39     1368.77     33.72 o 
  -3  -4  12      284.94      262.99      8.37 o 
  -2  -4  12     1211.72     1198.49     25.19 o 
  -1  -4  12     1477.83     1651.80     34.29 o 
   0  -4  12      101.46      499.15     16.69 o 
   1  -4  12      935.74     1036.41     22.30 o 
   2  -4  12     1378.56     1338.42     33.41 o 
   3  -4  12       22.43      162.78      7.45 o 
   4  -4  12      356.05      345.33     10.93 o 
   5  -4  12      252.73      194.08      8.30 o 
   6  -4  12       55.41       48.19      7.18 o 
   7  -4  12        9.77       15.03      7.07 o 
  -9  -3  12       23.43       18.97      6.86 o 
  -8  -3  12        3.95        0.20      5.65 o 
  -7  -3  12       33.31       25.58      5.97 o 
  -6  -3  12       65.74       84.84      7.12 o 
  -5  -3  12      721.20      714.14     18.65 o 
  -4  -3  12      358.66      383.91      9.21 o 
  -3  -3  12      993.52      956.23     20.44 o 
  -2  -3  12       59.29       65.43      3.17 o 
  -1  -3  12     2030.24     1848.33     38.22 o 
   0  -3  12      196.13      154.37      5.34 o 
   1  -3  12      359.22      309.29      8.27 o 
   2  -3  12      461.47      426.31     10.79 o 
   3  -3  12     2252.99     2109.25     49.71 o 
   4  -3  12       69.79       85.11      6.77 o 
   5  -3  12        2.45        2.74      5.62 o 
   6  -3  12       48.18       54.86      7.36 o 
   7  -3  12       10.01       19.96      7.37 o 
  -9  -2  12        0.66        0.94      9.34 o 
  -8  -2  12       29.26       34.21      6.64 o 
  -7  -2  12        3.98        6.64      5.39 o 
  -6  -2  12       66.97      111.01     13.65 o 
  -5  -2  12      261.07      320.78      9.80 o 
  -4  -2  12      686.70      638.35     14.17 o 
  -3  -2  12      101.08      111.77      4.32 o 
  -2  -2  12      325.90      299.74      7.55 o 
  -1  -2  12      322.58      355.52     21.16 o 
   0  -2  12      884.27      847.90     18.40 o 
   1  -2  12     1494.36     1374.35     29.05 o 
   2  -2  12      271.95      273.22      8.12 o 
   3  -2  12      217.22      189.44      9.65 o 
   4  -2  12      880.82      832.07     26.02 o 
   5  -2  12       26.08       28.02      6.28 o 
   6  -2  12        6.24       10.29      9.28 o 
   7  -2  12       12.34       22.48      7.62 o 
  -9  -1  12       21.85       53.57      7.88 o 
  -8  -1  12       56.91      122.15      9.16 o 
  -6  -1  12       90.20      300.20     12.04 o 
  -5  -1  12       47.29      101.66      5.23 o 
  -4  -1  12      179.44      207.78      7.43 o 
  -3  -1  12      168.35      332.79      8.19 o 
  -2  -1  12      196.25      203.01      9.09 o 
  -1  -1  12     3364.30     3194.63     65.35 o 
   0  -1  12     1312.09     1237.38     26.20 o 
   1  -1  12      247.79      294.97      8.14 o 
   2  -1  12      750.91      914.54     30.04 o 
   3  -1  12        1.70       16.58      5.35 o 
   4  -1  12      121.15      136.65      8.80 o 
   5  -1  12       88.90      107.94      8.20 o 
   6  -1  12        7.94       10.56      6.59 o 
  -9   0  12      129.48       67.13      8.28 o 
  -8   0  12       51.19       44.00      8.28 o 
  -7   0  12       41.86       50.81      9.00 o 
  -6   0  12      189.12      177.59      7.31 o 
  -5   0  12      385.51      330.46     10.28 o 
  -4   0  12       28.87       30.29      3.35 o 
  -3   0  12      390.33      412.55     11.80 o 
  -2   0  12      288.38      276.09      7.17 o 
  -1   0  12     2385.47     2238.77     46.25 o 
   0   0  12     5153.81     5094.89    103.66 o 
   1   0  12      883.08     1102.93     34.89 o 
   2   0  12       74.67       84.37      5.81 o 
   3   0  12      135.05      122.19      7.03 o 
   4   0  12       51.73       54.55      9.04 o 
   5   0  12        6.83        2.22      6.03 o 
   6   0  12        1.82       -4.58      6.50 o 
  -9   1  12        0.11       -7.61     11.06 o 
  -8   1  12      176.39      181.19     10.22 o 
  -7   1  12      175.17      165.15     15.95 o 
  -6   1  12       38.47       49.71      5.55 o 
  -5   1  12      808.06      737.76     19.55 o 
  -4   1  12        9.78       21.08      5.71 o 
  -3   1  12      746.57      817.34     40.07 o 
  -2   1  12     2036.55     2055.56     50.13 o 
  -1   1  12      213.39      288.98      7.59 o 
   0   1  12      887.02      898.07     19.51 o 
   1   1  12      155.90      139.35      5.81 o 
   2   1  12        1.99       -1.55      3.88 o 
   3   1  12        9.72       31.97      4.82 o 
   4   1  12      117.26      202.55     10.53 o 
   5   1  12       24.34       24.75      6.63 o 
   6   1  12       18.30       34.68      7.49 o 
  -9   2  12       12.72       13.19      5.00 o 
  -8   2  12       63.96       55.31      5.31 o 
  -7   2  12      819.24      756.05     20.42 o 
  -6   2  12      142.41      131.68     14.42 o 
  -5   2  12      386.05      362.68     12.15 o 
  -4   2  12     1133.89     1023.94     32.38 o 
  -3   2  12       55.46       75.57      4.60 o 
  -2   2  12      707.46      665.79     17.58 o 
  -1   2  12     1215.43     1166.03     24.78 o 
   0   2  12      215.81      228.57      6.90 o 
   1   2  12       20.42       23.20      4.13 o 
   2   2  12        1.89       -1.25      4.00 o 
   3   2  12       21.58       24.96      4.84 o 
   4   2  12       65.35       72.40     10.97 o 
   5   2  12       13.41       18.11      8.91 o 
   6   2  12        7.67        4.16      7.11 o 
  -9   3  12       72.46       86.17      6.50 o 
  -8   3  12       58.28       50.14      5.30 o 
  -7   3  12      191.89      173.85      7.76 o 
  -6   3  12      368.13      372.33     11.51 o 
  -5   3  12      237.44      256.14     12.69 o 
  -4   3  12      738.33      715.42     19.12 o 
  -3   3  12     1046.40     1274.99     38.46 o 
  -2   3  12       83.97      118.54      7.95 o 
  -1   3  12       55.88       77.37      4.58 o 
   0   3  12      863.34      843.39     18.54 o 
   1   3  12      105.04       91.94      5.55 o 
   2   3  12       17.32       12.62      4.41 o 
   3   3  12       59.11       76.70      5.95 o 
   4   3  12        1.81        3.76      5.82 o 
   5   3  12        0.24       -8.29      6.32 o 
  -9   4  12       65.06       65.76      6.22 o 
  -8   4  12      116.80      114.09      6.83 o 
  -7   4  12       69.22       77.13      5.62 o 
  -6   4  12      106.14      115.86      8.36 o 
  -5   4  12      720.48      695.09     23.35 o 
  -4   4  12      645.88      660.65     17.97 o 
  -3   4  12      449.25      421.16     12.45 o 
  -2   4  12      641.67      891.35     23.03 o 
  -1   4  12       96.70      189.29      7.32 o 
   0   4  12      115.03      140.06      8.65 o 
   1   4  12      435.14      413.12     12.47 o 
   2   4  12        2.11       18.23      5.44 o 
   3   4  12        0.97       38.39     13.41 o 
   4   4  12        0.29       21.84      5.57 o 
   5   4  12        7.66        3.36      6.86 o 
  -9   5  12       31.42       37.89      5.79 o 
  -8   5  12       90.53       81.91      6.22 o 
  -7   5  12      346.97      337.40     11.36 o 
  -6   5  12      411.39      447.20     15.74 o 
  -5   5  12      100.85      192.37     11.05 o 
  -4   5  12      880.76     1029.07     26.80 o 
  -3   5  12      238.73      608.49     16.80 o 
  -2   5  12       68.01      253.68      8.90 o 
  -1   5  12      328.90      325.38     13.36 o 
   0   5  12      179.43      188.71     18.11 o 
   1   5  12      160.16      174.81      8.06 o 
   2   5  12       14.41        8.60      4.78 o 
   3   5  12       14.72       13.23      5.25 o 
   4   5  12      109.07      112.92      9.41 o 
  -8   6  12      114.01      111.24      7.16 o 
  -7   6  12       53.41       58.16      5.56 o 
  -6   6  12      614.43      594.27     19.78 o 
  -5   6  12       95.36      108.97      6.13 o 
  -4   6  12      244.48      217.92     10.55 o 
  -3   6  12      365.43      335.51     10.88 o 
  -2   6  12       98.12       92.92      6.43 o 
  -1   6  12       83.66       86.01     10.20 o 
   0   6  12      120.38      120.07      8.58 o 
   1   6  12       37.58       56.13      6.96 o 
   2   6  12       26.53       37.80      6.45 o 
   3   6  12      127.46      161.94     12.13 o 
   4   6  12        0.20       27.00      6.17 o 
  -8   7  12      459.20      423.01     13.89 o 
  -7   7  12      110.53       99.01      6.64 o 
  -6   7  12       29.55       34.98      4.94 o 
  -5   7  12      109.87      113.21      6.34 o 
  -4   7  12       11.68        5.89      5.11 o 
  -3   7  12      110.72      103.86      6.32 o 
  -2   7  12       16.94       15.85      5.45 o 
  -1   7  12       96.72       91.16      7.59 o 
   0   7  12      217.69      193.47     14.16 o 
   1   7  12       18.60       22.93      6.49 o 
   2   7  12       16.34       13.13     15.91 o 
   3   7  12       99.87      112.01      7.68 o 
  -8   8  12       31.45       64.61      6.37 o 
  -7   8  12      250.62      271.95     10.53 o 
  -6   8  12        3.40        8.94      4.69 o 
  -5   8  12       12.71        8.64      4.47 o 
  -4   8  12       37.78       34.89      6.21 o 
  -3   8  12       18.57       14.03      5.73 o 
  -2   8  12        3.67        7.54      5.66 o 
  -1   8  12       58.35       62.57      7.20 o 
   0   8  12       21.47       29.72      6.59 o 
   1   8  12       95.72       99.59      8.73 o 
   2   8  12       81.84      100.84     19.96 o 
  -7   9  12       23.16       27.26      5.64 o 
  -6   9  12      114.47      117.56      8.57 o 
  -5   9  12        7.41        2.78      4.49 o 
  -4   9  12       33.74       29.86      6.42 o 
  -3   9  12      119.37      114.13      8.53 o 
  -2   9  12        2.44        2.81      6.08 o 
  -1   9  12       52.33       41.77      7.00 o 
   0   9  12      407.45      387.05     23.45 o 
   1   9  12       67.04       55.04      8.44 o 
  -6  10  12        5.43       19.86      5.40 o 
  -5  10  12       38.65       29.81      6.79 o 
  -4  10  12        0.54       -4.92      5.86 o 
  -3  10  12        2.69        0.41      5.96 o 
  -2  10  12        2.68        2.25      6.33 o 
  -1  10  12       77.24       76.81      8.22 o 
   0  10  12      106.87       98.75      9.20 o 
  -4  11  12        0.06       -0.19      6.33 o 
  -3  11  12        3.15        5.45      9.94 o 
  -2  11  12       16.06       14.86     12.49 o 
  -1 -17  13        6.86        9.73      5.72 o 
   0 -17  13      141.15      144.45     10.95 o 
   1 -17  13       77.21       93.09      8.44 o 
   2 -17  13        0.11        6.80      9.89 o 
  -3 -16  13        0.84       -4.33      6.01 o 
  -2 -16  13       16.71       30.50      5.95 o 
  -1 -16  13       94.93      100.32      7.20 o 
   0 -16  13       13.80       32.50      6.62 o 
   1 -16  13      134.86      137.09      9.23 o 
   2 -16  13       15.89       20.00      6.55 o 
   3 -16  13        7.57       16.39      6.47 o 
  -4 -15  13       47.70       46.79      7.66 o 
  -3 -15  13       73.46       76.13     13.29 o 
  -2 -15  13        2.28        9.75      5.21 o 
  -1 -15  13       41.78       56.07      6.00 o 
   0 -15  13        5.22       16.22     10.69 o 
   2 -15  13       29.02       52.61      8.78 o 
   3 -15  13        8.24       13.49      6.22 o 
   4 -15  13        4.89       12.42      6.51 o 
  -5 -14  13       32.53       31.86      9.73 o 
  -4 -14  13       11.49        3.04      7.88 o 
  -3 -14  13      320.77      309.42     21.26 o 
  -2 -14  13      170.47      177.33      8.73 o 
  -1 -14  13      104.15      115.65      8.16 o 
   0 -14  13       55.22       59.36      6.14 o 
   1 -14  13       38.38       35.31      6.07 o 
   2 -14  13        9.55       10.28      5.68 o 
   3 -14  13      228.90      204.44     10.65 o 
   4 -14  13       21.07       22.62      6.58 o 
   5 -14  13       12.67        6.21      6.74 o 
  -6 -13  13        9.79        4.68      6.59 o 
  -5 -13  13      155.04      164.49     15.95 o 
  -4 -13  13      127.16      126.82      7.33 o 
  -3 -13  13       43.45       60.67      6.52 o 
  -2 -13  13       53.75       52.80      7.76 o 
  -1 -13  13       24.68       22.43      4.95 o 
   0 -13  13       19.46       19.69      4.84 o 
   1 -13  13       13.19       12.51      5.46 o 
   2 -13  13        8.08        7.43      5.42 o 
   3 -13  13       53.58       70.29     13.94 o 
   4 -13  13      229.02      233.88     15.26 o 
   5 -13  13       29.35       37.77      7.23 o 
  -6 -12  13       74.50       86.36      8.58 o 
  -5 -12  13       37.81       36.88     11.13 o 
  -4 -12  13      209.82      171.37      8.17 o 
  -3 -12  13       64.92       60.07      9.31 o 
  -2 -12  13       25.26       16.71      7.26 o 
  -1 -12  13      143.80      139.95      8.50 o 
   0 -12  13      113.70      103.11      6.19 o 
   1 -12  13        2.31        3.28      4.89 o 
   2 -12  13        4.92        3.75      5.29 o 
   3 -12  13       16.75       16.36      6.81 o 
   4 -12  13       67.34       63.40     11.53 o 
   5 -12  13      148.82      139.06     11.93 o 
   6 -12  13       12.43       14.08      7.06 o 
  -7 -11  13        3.70        7.58      6.52 o 
  -6 -11  13      159.66      160.01      8.97 o 
  -5 -11  13       99.70       99.88      8.22 o 
  -4 -11  13       35.65       42.24      6.67 o 
  -3 -11  13        0.98        1.17      4.54 o 
  -2 -11  13       14.83       20.07      4.36 o 
  -1 -11  13        2.37       -0.31      3.94 o 
   0 -11  13      114.69      107.71      6.12 o 
   1 -11  13        6.22        3.97      4.94 o 
   2 -11  13      129.50      118.23      9.53 o 
   3 -11  13      334.25      302.23     12.69 o 
   4 -11  13       58.33       55.46      8.77 o 
   5 -11  13       21.93       24.65      7.74 o 
   6 -11  13       63.06       56.75      7.67 o 
  -7 -10  13       96.87      119.83     11.08 o 
  -6 -10  13        1.28        1.52      6.76 o 
  -5 -10  13       70.94       70.97      5.53 o 
  -4 -10  13        3.90      160.16      7.33 o 
  -3 -10  13        3.67      104.89     13.39 o 
  -2 -10  13      312.81      310.46     17.24 o 
  -1 -10  13       13.92       10.82      3.97 o 
   0 -10  13       43.91      107.34      9.00 o 
   1 -10  13       91.46       97.59      7.00 o 
   2 -10  13       35.78       58.98     10.70 o 
   3 -10  13      167.94      155.58      9.26 o 
   4 -10  13      311.09      295.39     12.65 o 
   5 -10  13       48.15       49.44      5.46 o 
   6 -10  13       79.77       73.82      6.48 o 
  -8  -9  13        0.53       11.78      6.92 o 
  -7  -9  13      158.17      150.96     13.89 o 
  -6  -9  13        7.65       43.14     19.37 o 
  -5  -9  13        1.79       86.90     12.51 o 
  -4  -9  13      195.43      194.23      9.83 o 
  -3  -9  13       33.36       24.02      5.17 o 
  -2  -9  13        5.66        1.72      3.84 o 
  -1  -9  13      158.07      133.30      9.13 o 
   0  -9  13       85.15       85.84      5.34 o 
   1  -9  13      560.28      478.33     13.93 o 
   2  -9  13      415.42      350.51     13.50 o 
   3  -9  13      201.89      214.97     10.58 o 
   4  -9  13      213.84      234.16     12.23 o 
   5  -9  13      210.48      231.05      9.10 o 
   6  -9  13       63.76       68.56      6.31 o 
  -8  -8  13      180.38      154.10     11.60 o 
  -7  -8  13       25.88       29.35      6.90 o 
  -6  -8  13        6.90        5.09      4.26 o 
  -5  -8  13       88.96       95.04      5.78 o 
  -4  -8  13        1.78       -1.35      3.47 o 
  -3  -8  13      154.03      147.15      6.81 o 
  -2  -8  13       25.30       18.77      3.73 o 
  -1  -8  13       33.73       25.07      4.00 o 
   0  -8  13     1112.82     1036.20     33.37 o 
   1  -8  13      316.69      370.15     11.55 o 
   2  -8  13      977.88     1028.19     31.44 o 
   3  -8  13      476.03      545.63     15.03 o 
   4  -8  13      116.44      146.30      8.49 o 
   5  -8  13       55.57       61.43      5.78 o 
   6  -8  13      243.72      251.14      9.93 o 
  -8  -7  13       25.34       25.12      6.89 o 
  -7  -7  13       36.52       38.24      4.75 o 
  -6  -7  13       31.15       27.11      4.31 o 
  -5  -7  13      167.30      159.64      7.06 o 
  -4  -7  13       97.08       84.47      5.05 o 
  -3  -7  13       28.24       26.02      3.81 o 
  -2  -7  13      756.42      702.61     18.57 o 
  -1  -7  13      350.04      298.29      9.68 o 
   0  -7  13      110.57      104.62      6.28 o 
   1  -7  13     1656.53     1499.84     37.11 o 
   2  -7  13      359.40      317.62     10.05 o 
   3  -7  13      290.29      245.11      8.96 o 
   4  -7  13      311.21      291.99     10.04 o 
   5  -7  13      116.57      128.05      6.97 o 
   6  -7  13       40.70       41.01      5.65 o 
  -9  -6  13       41.47       31.05     15.91 o 
  -8  -6  13       35.47       51.24      7.21 o 
  -7  -6  13      190.17      204.17     10.89 o 
  -6  -6  13      240.74      243.79      8.83 o 
  -5  -6  13        3.73        7.51      3.45 o 
  -4  -6  13       52.72       72.06      4.62 o 
  -3  -6  13      216.37      205.54      7.78 o 
  -2  -6  13      546.22      521.54     14.35 o 
  -1  -6  13      785.75      773.52     20.03 o 
   0  -6  13      239.42      237.25      8.46 o 
   1  -6  13        1.68        4.96      5.44 o 
   2  -6  13     1217.55     1171.16     31.79 o 
   3  -6  13      312.19      299.33     19.60 o 
   4  -6  13       13.64       15.31      4.54 o 
   5  -6  13      322.32      297.81     10.42 o 
   6  -6  13       77.75       71.81      6.20 o 
  -9  -5  13       14.18       16.89      8.31 o 
  -8  -5  13       38.32       31.49     11.57 o 
  -7  -5  13      101.38       87.63      7.61 o 
  -6  -5  13      361.23      364.44     11.24 o 
  -5  -5  13       74.71       94.96      5.32 o 
  -4  -5  13      125.43      114.39      5.88 o 
  -3  -5  13      551.46      528.63     14.44 o 
  -2  -5  13      216.12      214.05      7.70 o 
  -1  -5  13      424.56      418.90     11.98 o 
   0  -5  13       41.49       48.69      3.31 o 
   1  -5  13      119.74      109.58      6.42 o 
   2  -5  13        1.40       52.52      5.53 o 
   3  -5  13     1506.70     1420.51     34.35 o 
   4  -5  13      468.01      475.77     13.91 o 
   5  -5  13        5.76       13.28      5.43 o 
   6  -5  13       54.06       31.48      7.04 o 
  -9  -4  13        0.74        5.24      6.66 o 
  -8  -4  13      152.55      154.81     10.02 o 
  -7  -4  13       36.83       39.16      6.44 o 
  -6  -4  13       22.58       28.96      5.95 o 
  -5  -4  13      108.35      106.32      5.50 o 
  -4  -4  13       14.76       20.13      3.26 o 
  -3  -4  13      222.26      356.53     10.63 o 
  -2  -4  13     1200.78     1174.87     29.16 o 
  -1  -4  13      281.51      423.04     10.17 o 
   1  -4  13       31.89       57.28      3.78 o 
   2  -4  13     1093.67     1212.32     26.10 o 
   3  -4  13      167.03      211.41      8.34 o 
   4  -4  13      735.60      771.09     20.13 o 
   5  -4  13       59.67       58.30      7.04 o 
   6  -4  13        0.22       28.38      7.06 o 
  -9  -3  13       25.33       18.53      7.08 o 
  -8  -3  13       24.11       13.48      7.90 o 
  -7  -3  13        6.53        8.84      5.71 o 
  -6  -3  13       40.42       48.19      6.86 o 
  -5  -3  13       66.74       76.86      6.71 o 
  -4  -3  13      140.10      158.98      6.44 o 
  -3  -3  13       88.20       87.63      4.12 o 
  -2  -3  13       23.03       23.04      2.49 o 
  -1  -3  13     1640.01     1618.28     38.96 o 
   0  -3  13      535.42      538.10     12.46 o 
   1  -3  13       50.54       70.44      4.05 o 
   2  -3  13      890.32      897.49     19.90 o 
   3  -3  13      987.28      890.10     53.32 o 
   4  -3  13       47.25       50.61      5.09 o 
   5  -3  13        1.54        2.94      5.82 o 
   6  -3  13        7.44       17.10      6.90 o 
  -9  -2  13       42.11       43.88      7.63 o 
  -8  -2  13        8.87       14.10      3.77 o 
  -7  -2  13        1.27        1.79      5.47 o 
  -6  -2  13       87.32      111.93     13.24 o 
  -5  -2  13      114.16      122.08      8.30 o 
  -4  -2  13       85.43       84.49      4.93 o 
  -3  -2  13      739.99      715.83     15.74 o 
  -2  -2  13      756.36      684.62     15.11 o 
  -1  -2  13      153.84      171.95     19.14 o 
   0  -2  13     1819.53     1832.45     38.16 o 
   1  -2  13      397.27      457.10     11.22 o 
   2  -2  13      354.40      347.40      9.55 o 
   3  -2  13      102.88      103.87      6.07 o 
   4  -2  13       26.14       22.31      5.89 o 
   5  -2  13       13.48        7.30      6.14 o 
   6  -2  13       18.03        3.20      6.74 o 
  -9  -1  13       41.06       37.68      7.72 o 
  -8  -1  13      169.85      155.20     10.36 o 
  -7  -1  13      208.27      176.36     10.53 o 
  -6  -1  13        2.39        8.01      5.37 o 
  -5  -1  13      686.51      644.83     17.36 o 
  -4  -1  13      125.93      167.79      7.27 o 
  -3  -1  13      241.83      742.46     22.35 o 
  -2  -1  13     1655.51     1719.39     35.78 o 
  -1  -1  13     1295.72     1337.54     28.16 o 
   0  -1  13      462.70      599.93     21.95 o 
   1  -1  13      430.95      370.71      9.71 o 
   2  -1  13        1.68       -3.06      4.06 o 
   3  -1  13       75.99       95.20      6.97 o 
   4  -1  13        3.50        2.14      2.53 o 
   5  -1  13       26.00       37.71      6.82 o 
   6  -1  13       18.16       19.96      7.14 o 
  -9   0  13       93.06       53.42      8.29 o 
  -8   0  13       24.09       23.05      6.71 o 
  -7   0  13      396.50      352.44     14.94 o 
  -6   0  13      239.41      219.08      8.22 o 
  -5   0  13      431.16      383.13     11.66 o 
  -4   0  13      976.56      885.70     22.91 o 
  -3   0  13      166.99      160.43     16.22 o 
  -2   0  13      104.53       86.89      4.77 o 
  -1   0  13     3077.57     2951.77     60.70 o 
   0   0  13      730.25      761.77     16.94 o 
   1   0  13      323.78      367.93      9.65 o 
   2   0  13        5.95       13.78      4.22 o 
   3   0  13       99.10      106.25      8.70 o 
   4   0  13       64.00       67.63      8.52 o 
   5   0  13       74.94       65.16      7.63 o 
   6   0  13       43.01       22.32      7.50 o 
  -9   1  13      191.31      186.67     11.57 o 
  -8   1  13      130.16      142.54      9.94 o 
  -7   1  13        0.26       -0.15      3.47 o 
  -6   1  13      458.46      424.17     12.75 o 
  -5   1  13      244.03      229.73      9.48 o 
  -4   1  13      918.35      845.36     21.98 o 
  -3   1  13     1056.07     1134.00     28.73 o 
  -2   1  13     1262.21     1327.00     33.16 o 
   0   1  13      850.85      988.93     21.48 o 
   1   1  13        3.22       20.76      4.79 o 
   2   1  13        0.03        7.24      4.63 o 
   3   1  13        0.26       23.72      4.85 o 
   4   1  13        1.01       -5.75      5.79 o 
   5   1  13        0.33       -1.15      3.07 o 
  -9   2  13        3.01       12.97     12.23 o 
  -8   2  13      368.74      341.55     14.49 o 
  -7   2  13      104.55      107.76      7.38 o 
  -6   2  13        1.13       -4.26      3.73 o 
  -5   2  13      860.98      805.67     21.33 o 
  -4   2  13     1964.71     1818.95     55.51 o 
  -3   2  13      313.91      304.89      9.99 o 
  -2   2  13      605.04      569.34     15.68 o 
  -1   2  13      261.82      215.05      7.88 o 
   0   2  13       72.10       70.32      3.99 o 
   1   2  13       45.61       32.45      4.43 o 
   2   2  13       11.96       25.47      4.73 o 
   3   2  13        6.54       14.72      5.47 o 
   4   2  13        3.20       -0.03      5.95 o 
   5   2  13       17.06       18.32      7.12 o 
  -9   3  13      134.37      121.53      7.58 o 
  -8   3  13        0.28        2.95      9.67 o 
  -7   3  13      363.57      319.57     53.62 o 
  -6   3  13      154.17      168.63      7.73 o 
  -5   3  13       57.87       73.45      5.16 o 
  -4   3  13     1960.60     1877.17     46.32 o 
  -3   3  13     2293.38     2276.12     55.66 o 
  -2   3  13        8.50       23.30      9.28 o 
  -1   3  13       14.99       13.89      3.37 o 
   0   3  13        5.77        0.30      5.62 o 
   1   3  13       17.67       14.68      4.41 o 
   2   3  13       60.26       71.39      8.65 o 
   3   3  13        5.21       12.14      5.07 o 
   4   3  13       56.56       61.79      7.59 o 
   5   3  13      127.36      119.35      9.65 o 
  -9   4  13      126.46      121.54      7.44 o 
  -8   4  13      143.43      122.91      7.15 o 
  -7   4  13       57.59       52.00      5.26 o 
  -6   4  13      435.70      538.37     19.28 o 
  -5   4  13      956.57      947.84     63.30 o 
  -4   4  13       98.31      193.20      8.14 o 
  -3   4  13      198.75      214.12      8.32 o 
  -2   4  13       55.48       69.10      6.48 o 
  -1   4  13       31.05       29.54      3.94 o 
   0   4  13        0.73       19.69      5.55 o 
   1   4  13       24.13       39.12      4.87 o 
   2   4  13       33.41       35.72      5.21 o 
   3   4  13      231.88      246.26      9.99 o 
   4   4  13       43.53       44.47      7.40 o 
  -8   5  13      183.92      175.40      8.46 o 
  -7   5  13      256.56      258.97      9.89 o 
  -6   5  13        8.00        5.06      5.32 o 
  -5   5  13      260.40      243.65      9.28 o 
  -4   5  13      255.50      344.18     11.37 o 
  -3   5  13        2.57      247.94      9.12 o 
  -2   5  13      133.21      114.77      6.30 o 
  -1   5  13      112.15      237.04     11.40 o 
   0   5  13      200.22      235.49     11.56 o 
   1   5  13       65.01       77.94     19.44 o 
   2   5  13       44.31       42.69      5.69 o 
   3   5  13      117.34      112.13      7.55 o 
   4   5  13      246.08      228.88     18.71 o 
  -8   6  13        6.66       13.99      5.20 o 
  -7   6  13      239.55      217.93      9.34 o 
  -6   6  13      168.68      159.63      7.94 o 
  -5   6  13       20.32       16.00      5.79 o 
  -4   6  13       49.51       48.58      4.95 o 
  -3   6  13        0.46        0.14      3.77 o 
  -2   6  13       76.15       70.75      6.96 o 
  -1   6  13      160.88      148.11      9.42 o 
   0   6  13       14.78       17.56      6.06 o 
   1   6  13        0.85       -8.01      5.67 o 
   2   6  13      181.47      186.40     11.40 o 
   3   6  13       69.26       65.61      6.92 o 
  -8   7  13      180.67      170.26      8.80 o 
  -7   7  13        0.16       -1.32      4.82 o 
  -6   7  13       35.47       25.47      4.79 o 
  -5   7  13        3.45        3.76      5.37 o 
  -4   7  13        5.55        4.47      4.20 o 
  -3   7  13        0.47       -7.38      8.65 o 
  -2   7  13       19.96        9.19      5.83 o 
  -1   7  13       52.93       57.06     11.54 o 
   0   7  13      172.06      164.24     18.08 o 
   1   7  13       30.17       33.03      7.13 o 
   2   7  13       27.08       22.49      7.55 o 
  -7   8  13       28.56       39.26      5.74 o 
  -6   8  13        0.07       15.66      4.08 o 
  -5   8  13        8.93       12.41      5.89 o 
  -4   8  13       26.17       35.05      8.98 o 
  -3   8  13        0.43        6.34      8.03 o 
  -2   8  13      136.05      123.58      9.27 o 
  -1   8  13       47.76       42.69     12.36 o 
   0   8  13       60.52       79.94     14.71 o 
   1   8  13      137.26      134.86     10.05 o 
  -6   9  13       10.87        5.26      5.74 o 
  -5   9  13        7.99        1.62      8.34 o 
  -4   9  13       52.36       46.92      7.20 o 
  -3   9  13       13.75       15.76      6.37 o 
  -2   9  13       29.66       36.70      7.11 o 
  -1   9  13      268.08      268.84     20.55 o 
   0   9  13      177.82      163.72     25.79 o 
  -5  10  13        1.02       -7.55      6.41 o 
  -4  10  13       13.05       24.20      6.93 o 
  -3  10  13       45.16       55.41     12.30 o 
  -2  10  13        9.05       19.88     14.09 o 
  -1  10  13        2.05       31.99     11.26 o 
  -2 -16  14        4.90       -0.48      5.42 o 
  -1 -16  14       13.21       26.78      6.41 o 
   0 -16  14       48.35       43.05      7.93 o 
   1 -16  14        1.24       10.60      6.20 o 
   2 -16  14       11.08        8.24      6.37 o 
   3 -16  14       94.31       91.23      8.57 o 
  -4 -15  14        0.67        6.12      6.60 o 
  -3 -15  14        4.47       18.43      8.17 o 
  -2 -15  14       30.74       44.58      6.06 o 
  -1 -15  14        0.82       -7.35      4.90 o 
   0 -15  14        0.12        0.34      7.21 o 
   1 -15  14        0.30        3.53      5.76 o 
   2 -15  14       65.02       69.03     11.30 o 
   3 -15  14        0.48        6.89      6.27 o 
   4 -15  14       47.42       62.45      7.86 o 
  -5 -14  14        0.88       -0.82     12.49 o 
  -4 -14  14       47.73       43.73      9.09 o 
  -3 -14  14       54.06       53.81      8.38 o 
  -2 -14  14       32.06       29.07      5.42 o 
  -1 -14  14       61.55       64.71      7.60 o 
   0 -14  14       35.72       35.14      6.23 o 
   1 -14  14       16.68       18.99      5.86 o 
   2 -14  14      156.80      154.77      9.45 o 
   3 -14  14       82.00       82.33     12.22 o 
   4 -14  14        7.73        2.71      6.43 o 
  -5 -13  14       19.32        8.92      9.70 o 
  -4 -13  14        1.52        3.88      5.31 o 
  -3 -13  14       22.26       32.40      5.09 o 
  -2 -13  14       14.63       22.38      6.99 o 
  -1 -13  14        1.49       -2.44      4.58 o 
   0 -13  14      189.68      181.32      8.66 o 
   1 -13  14       54.66       57.42      6.75 o 
   2 -13  14       15.80       14.88      9.31 o 
   3 -13  14      180.08      173.56     12.16 o 
   4 -13  14       20.56       38.11      7.06 o 
   5 -13  14       36.00       49.01      7.66 o 
  -6 -12  14        0.38        3.69      6.27 o 
  -5 -12  14       62.67       51.98      8.49 o 
  -4 -12  14        7.61       -1.01      4.55 o 
  -3 -12  14       11.16        6.60      6.03 o 
  -2 -12  14       96.66       92.76      6.14 o 
  -1 -12  14        2.24       -2.76      4.28 o 
   0 -12  14       13.87       11.58      5.19 o 
   1 -12  14      165.72      173.38      9.56 o 
   2 -12  14       41.21       53.96      6.64 o 
   3 -12  14       30.33       31.08      6.53 o 
   4 -12  14      218.00      212.85     13.85 o 
   5 -12  14       66.44       73.18      8.03 o 
  -7 -11  14        0.47        3.45      9.43 o 
  -6 -11  14       16.77        9.16      5.43 o 
  -5 -11  14        1.89       21.66      4.67 o 
  -4 -11  14        8.09       22.74      6.62 o 
  -3 -11  14        0.80        0.31      2.14 o 
  -2 -11  14       57.30       60.78      5.25 o 
  -1 -11  14      469.87      453.97     13.59 o 
   0 -11  14       13.26       15.84      4.55 o 
   1 -11  14       74.72       59.88      6.50 o 
   2 -11  14      193.22      168.31      9.86 o 
   3 -11  14      249.35      219.95     10.93 o 
   4 -11  14       20.79       23.51      6.46 o 
   5 -11  14      179.10      161.34     10.24 o 
  -7 -10  14       39.37       28.57      9.26 o 
  -6 -10  14       36.09       35.26      5.11 o 
  -5 -10  14        6.56       27.85      4.65 o 
  -4 -10  14       29.25       32.02      4.60 o 
  -3 -10  14      364.50      348.13     14.27 o 
  -2 -10  14      173.41      136.13     15.53 o 
  -1 -10  14       20.91       28.12      4.36 o 
   0 -10  14      423.02      418.24     12.74 o 
   1 -10  14      441.17      469.42     24.00 o 
   2 -10  14       75.25      249.88     17.54 o 
   3 -10  14      322.86      418.73     15.71 o 
   4 -10  14      155.17      197.63     10.53 o 
   5 -10  14        2.46        0.94      8.27 o 
   6 -10  14      183.78      196.21     11.51 o 
  -7  -9  14        6.69       11.99      4.78 o 
  -6  -9  14        0.64       20.77      5.50 o 
  -5  -9  14       13.39       36.76      4.63 o 
  -4  -9  14      212.75      194.21      8.01 o 
  -3  -9  14        3.56        4.53      3.79 o 
  -2  -9  14      408.60      394.31     11.99 o 
  -1  -9  14      493.03      401.41     36.69 o 
   0  -9  14       18.44       11.80      4.20 o 
   1  -9  14     1370.68     1249.92     37.45 o 
   2  -9  14      616.85      524.48     18.21 o 
   3  -9  14       11.30        8.72      8.21 o 
   4  -9  14      194.88      204.39     14.34 o 
   5  -9  14       21.42       24.89      5.21 o 
   6  -9  14        3.02       -4.59      5.31 o 
  -8  -8  14       24.75       22.58      8.60 o 
  -7  -8  14        8.44        7.86      5.37 o 
  -6  -8  14       71.76       83.29      5.75 o 
  -5  -8  14        3.59        1.15      3.90 o 
  -4  -8  14      212.74      205.71      8.11 o 
  -3  -8  14      534.47      449.84     13.19 o 
  -2  -8  14        0.12       -6.47      4.31 o 
  -1  -8  14      602.74      584.43     16.10 o 
   0  -8  14      532.28      532.11     32.07 o 
   1  -8  14       49.53       50.47      9.62 o 
   2  -8  14      965.23     1019.84     34.35 o 
   3  -8  14      105.48      187.21     13.31 o 
   4  -8  14        0.51       -2.85      4.39 o 
   5  -8  14       93.11      116.49      7.00 o 
   6  -8  14       46.29       52.10      6.20 o 
  -8  -7  14        3.09        0.09      6.49 o 
  -7  -7  14       57.74       55.20      7.28 o 
  -6  -7  14       52.14       61.61      5.14 o 
  -5  -7  14      198.11      160.22      7.26 o 
  -4  -7  14        8.13       -0.16      3.52 o 
  -3  -7  14      668.96      662.37     17.85 o 
  -2  -7  14      710.19      636.84     17.17 o 
  -1  -7  14        1.64       -2.01      4.23 o 
   0  -7  14      773.58      734.27     19.44 o 
   1  -7  14      235.57      221.93     14.57 o 
   2  -7  14       12.45       15.43      6.90 o 
   3  -7  14      264.51      247.53      9.22 o 
   4  -7  14      100.80      112.88      6.56 o 
   5  -7  14        0.06        0.42      4.76 o 
   6  -7  14       95.78       95.62      9.39 o 
  -8  -6  14        2.33       35.76     11.65 o 
  -7  -6  14       22.53      147.16     12.12 o 
  -6  -6  14        0.43       11.85      6.95 o 
  -5  -6  14      292.57      264.64      9.14 o 
  -4  -6  14       41.45       44.15      4.21 o 
  -3  -6  14        0.84       -4.73      3.15 o 
  -2  -6  14     1106.68     1079.65     27.20 o 
  -1  -6  14      440.34      402.61     12.00 o 
   1  -6  14      467.40      461.64     16.36 o 
   2  -6  14      837.40      730.69     60.82 o 
   3  -6  14        1.48        5.17      4.31 o 
   4  -6  14      189.99      194.38      8.48 o 
   5  -6  14      121.88      131.59      7.38 o 
   6  -6  14        0.38       -5.23      6.54 o 
  -8  -5  14        5.80        1.11      6.30 o 
  -7  -5  14       40.75       45.40      9.37 o 
  -6  -5  14       36.04       23.70      6.11 o 
  -5  -5  14       25.14       28.98      5.69 o 
  -4  -5  14      441.67      392.06     11.78 o 
  -3  -5  14      956.96      841.19     21.76 o 
  -2  -5  14      379.06      356.46     17.33 o 
  -1  -5  14      975.94     1054.89     49.48 o 
   0  -5  14      664.87      700.39     21.32 o 
   1  -5  14       64.89      154.36      5.98 o 
   2  -5  14      685.38      603.33     35.57 o 
   3  -5  14      902.85      835.06     21.46 o 
   4  -5  14       44.74       37.92      5.19 o 
   5  -5  14       23.38       23.51      6.55 o 
   6  -5  14       11.84       10.71      6.86 o 
  -9  -4  14       68.74       65.06      9.99 o 
  -8  -4  14      106.14      100.60      8.62 o 
  -7  -4  14       35.45       29.15      6.44 o 
  -6  -4  14      104.28      104.24      7.98 o 
  -5  -4  14       47.57       74.70     10.87 o 
  -4  -4  14      129.11      164.23      6.95 o 
  -3  -4  14      431.95      552.27     15.08 o 
  -2  -4  14     1466.90     1448.47     35.63 o 
  -1  -4  14        9.20        4.63      2.69 o 
   0  -4  14      297.32      253.27      7.35 o 
   1  -4  14      366.14      375.10      9.81 o 
   2  -4  14      148.43      151.01      7.24 o 
   3  -4  14      543.96      601.49     30.33 o 
   4  -4  14       20.58       25.20      4.85 o 
   5  -4  14        3.88       34.01      6.81 o 
   6  -4  14       52.95      101.03      8.97 o 
  -9  -3  14        7.18        8.01      6.94 o 
  -8  -3  14       25.71       32.46      7.08 o 
  -7  -3  14       37.20       39.62      6.66 o 
  -6  -3  14       45.29       47.53      6.60 o 
  -5  -3  14      899.41      814.60     27.36 o 
  -4  -3  14      929.37      930.46     30.44 o 
  -3  -3  14      115.06      105.46      5.57 o 
  -2  -3  14     1455.36     1325.92     28.00 o 
  -1  -3  14      411.44      420.35     11.85 o 
   0  -3  14      125.84      145.04      7.09 o 
   1  -3  14      534.15      503.89     12.21 o 
   2  -3  14      366.01      338.16      9.52 o 
   3  -3  14      125.74      115.53      6.36 o 
   4  -3  14       30.08       27.67      6.07 o 
   5  -3  14       90.70       85.60      9.32 o 
   6  -3  14       22.74        9.51      7.13 o 
  -9  -2  14       71.15       82.74      8.84 o 
  -8  -2  14        0.20        1.55      6.24 o 
  -7  -2  14      208.48      208.72     11.40 o 
  -6  -2  14      885.00      837.62     28.33 o 
  -5  -2  14       83.71       80.38      9.55 o 
  -4  -2  14     1139.48     1097.31     40.17 o 
  -3  -2  14      401.17      386.06     11.46 o 
  -2  -2  14        4.10        0.85      3.90 o 
  -1  -2  14     1845.88     1720.83     35.95 o 
   0  -2  14      237.62      223.86      6.96 o 
   1  -2  14        0.70        0.66      3.17 o 
   2  -2  14       26.08       32.81      4.04 o 
   3  -2  14        7.84       -3.17      5.10 o 
   4  -2  14        0.09       -4.97      3.71 o 
   5  -2  14      191.62      194.76     11.08 o 
   6  -2  14       43.18       36.16      7.80 o 
  -9  -1  14       94.53      102.75      9.50 o 
  -8  -1  14      292.81      130.30     13.78 o 
  -7  -1  14       51.99       62.74      7.46 o 
  -6  -1  14     1151.00     1087.01     35.47 o 
  -5  -1  14     1183.59     1227.52     39.32 o 
  -4  -1  14        9.12       48.07      9.60 o 
  -3  -1  14      168.13      245.06      9.44 o 
  -2  -1  14      101.95      245.09     10.71 o 
  -1  -1  14       44.79       48.17      3.31 o 
   0  -1  14      869.95     1021.51     22.10 o 
   1  -1  14       75.01      117.24     11.46 o 
   2  -1  14      115.44      130.98      5.76 o 
   3  -1  14       70.90       71.63      6.77 o 
   4  -1  14       46.61       46.69      6.91 o 
   5  -1  14        2.03        0.77      6.47 o 
  -9   0  14        6.61        0.22      7.06 o 
  -7   0  14      391.76      403.88     18.55 o 
  -6   0  14      168.37      127.36      9.12 o 
  -5   0  14     1216.33     1114.04     28.46 o 
  -4   0  14     1002.75      969.61     25.04 o 
  -3   0  14       93.15       94.77      6.70 o 
  -2   0  14      257.15      262.38      8.89 o 
  -1   0  14     1029.84      986.50     21.36 o 
   0   0  14       52.29       44.11      3.60 o 
   1   0  14       74.89      100.80      4.89 o 
   2   0  14      153.84      155.41      7.67 o 
   3   0  14      135.39      125.98      8.63 o 
   4   0  14      105.45      106.67      8.37 o 
   5   0  14      156.04      147.10     14.57 o 
  -9   1  14      158.75      158.62     11.24 o 
  -8   1  14       19.21       31.29      7.37 o 
  -7   1  14      172.64      162.86      7.46 o 
  -6   1  14      275.97      251.47      9.19 o 
  -5   1  14       41.11       41.70      4.44 o 
  -4   1  14      376.96      344.58     10.94 o 
  -3   1  14      640.30      580.02     15.98 o 
  -2   1  14        9.41        7.12      3.56 o 
  -1   1  14      299.22      285.86      9.54 o 
   0   1  14       29.02       27.18      3.36 o 
   1   1  14        1.21       -3.57      3.90 o 
   2   1  14      557.69      605.20     17.03 o 
   3   1  14      242.69      316.26     13.13 o 
   4   1  14        3.54       11.43      6.38 o 
   5   1  14      143.79      155.40     10.69 o 
  -9   2  14      115.08      134.37     18.52 o 
  -8   2  14      219.81      199.31     12.07 o 
  -7   2  14       10.18       14.67      4.47 o 
  -6   2  14      134.01      129.94      6.86 o 
  -5   2  14      346.24      322.86     10.71 o 
  -4   2  14       52.05       65.04      4.94 o 
  -3   2  14       91.57       86.30      5.34 o 
  -2   2  14       11.96        6.17      3.66 o 
  -1   2  14      101.19       85.96      5.12 o 
   0   2  14       11.38        8.44      3.91 o 
   1   2  14      290.55      280.86      9.92 o 
   2   2  14       31.98       41.11      5.37 o 
   3   2  14      440.98      391.30     22.58 o 
   4   2  14       53.41       52.88      8.42 o 
  -8   3  14       73.98       85.23      6.37 o 
  -7   3  14      125.41      119.17      7.01 o 
  -6   3  14        5.63        6.48      4.11 o 
  -5   3  14      710.37      660.08     22.68 o 
  -4   3  14      277.31      267.76     10.85 o 
  -3   3  14        7.84       32.95     10.41 o 
  -2   3  14      301.03      354.36     11.11 o 
  -1   3  14      272.24      238.30      8.65 o 
   0   3  14       22.47       25.97      5.69 o 
   1   3  14      282.37      271.89     12.63 o 
   2   3  14      287.25      273.37     10.33 o 
   3   3  14       31.28       35.23      8.10 o 
   4   3  14      260.39      223.73     23.94 o 
  -8   4  14        8.17        5.04      5.83 o 
  -7   4  14       93.85       89.88      7.12 o 
  -6   4  14      119.88      155.44      7.76 o 
  -5   4  14        0.00       54.14      4.99 o 
  -4   4  14      427.81      568.98     16.19 o 
  -3   4  14      219.33      367.98     11.63 o 
  -2   4  14        0.11       14.82      3.99 o 
  -1   4  14      532.47      557.92     19.93 o 
   0   4  14       80.81      120.91     13.04 o 
   1   4  14        0.92        7.78      6.00 o 
   2   4  14      384.49      349.73     18.06 o 
   3   4  14      172.88      172.38      9.23 o 
  -8   5  14      126.11      145.53     10.15 o 
  -7   5  14        0.05        5.74      6.50 o 
  -6   5  14       90.10       83.55      7.41 o 
  -5   5  14       36.88       37.80      8.05 o 
  -4   5  14        9.39       15.50      4.22 o 
  -3   5  14       31.89       42.37      4.74 o 
  -2   5  14      611.71      558.20     20.13 o 
  -1   5  14        0.71       54.45      8.78 o 
   0   5  14      230.39      272.96     18.56 o 
   1   5  14      100.16      114.67      8.80 o 
   2   5  14       56.46       58.09      7.84 o 
   3   5  14      384.81      399.46     24.01 o 
  -7   6  14       90.86       85.36      9.97 o 
  -6   6  14        1.96        3.25      4.56 o 
  -5   6  14        3.88       12.60      4.47 o 
  -4   6  14        8.14        6.52      4.26 o 
  -3   6  14       12.96       17.44      4.39 o 
  -2   6  14      216.26      212.45     11.39 o 
  -1   6  14      280.02      301.00     19.45 o 
   0   6  14        5.38       17.07      6.44 o 
   1   6  14      140.39      136.30     13.42 o 
   2   6  14      165.80      171.34     12.16 o 
  -7   7  14        6.59        8.21      6.38 o 
  -6   7  14        5.86       -3.19      5.85 o 
  -5   7  14        0.20       -2.73      4.51 o 
  -4   7  14       72.72       75.48      5.84 o 
  -3   7  14        4.87        6.62      5.81 o 
  -2   7  14        5.43       10.87      6.10 o 
  -1   7  14       91.59      102.85      8.50 o 
   0   7  14      106.95      126.50      9.46 o 
   1   7  14        0.65        0.19      6.86 o 
  -6   8  14      122.06      111.15      8.92 o 
  -5   8  14       22.12       18.47      5.21 o 
  -4   8  14       60.20       75.31      7.86 o 
  -3   8  14       47.88       48.91      7.22 o 
  -2   8  14        1.63       -0.65      6.23 o 
  -1   8  14        6.08       20.99      6.74 o 
   0   8  14      114.41      115.88      9.69 o 
  -5   9  14       94.78       75.80      8.35 o 
  -4   9  14       29.33       17.85      6.93 o 
  -3   9  14       30.46       29.92      7.26 o 
  -2   9  14       86.23       85.81      8.86 o 
  -1   9  14       81.60       92.57      9.23 o 
  -2 -16  15        3.18       -1.17      5.62 o 
  -1 -16  15        3.49        1.98      6.08 o 
   0 -16  15        3.90        2.58      6.28 o 
   1 -16  15        0.35       -3.24      6.11 o 
  -3 -15  15        1.57        1.24      5.38 o 
  -2 -15  15        0.28        6.61      5.87 o 
  -1 -15  15        0.05        8.98      5.69 o 
   0 -15  15       63.21       84.53      7.92 o 
   1 -15  15       28.28       35.79      6.83 o 
   2 -15  15        1.85       11.14      6.28 o 
   3 -15  15       93.63       95.84     13.17 o 
  -4 -14  15       13.40        7.22      5.79 o 
  -3 -14  15       21.74       16.49      5.38 o 
  -2 -14  15       29.54       31.95      5.59 o 
  -1 -14  15       25.15       18.93      5.45 o 
   0 -14  15        3.70       -5.37      5.42 o 
   1 -14  15       99.26       94.27      7.88 o 
   2 -14  15      106.88      100.62      8.17 o 
   3 -14  15       26.77       15.64      6.57 o 
   4 -14  15      113.69      111.92      9.18 o 
  -5 -13  15        2.30       -5.16      5.95 o 
  -4 -13  15       23.72       20.97      5.00 o 
  -3 -13  15       33.77       34.33      5.97 o 
  -2 -13  15       23.65       27.35      7.45 o 
  -1 -13  15      115.73      128.42      8.47 o 
   0 -13  15      167.84      164.55      9.89 o 
   1 -13  15        1.84        9.50      6.59 o 
   2 -13  15       73.43      106.46      8.15 o 
   3 -13  15      121.47      130.61      9.36 o 
   4 -13  15        4.16        4.15      6.55 o 
  -6 -12  15        5.53       -6.75      8.65 o 
  -5 -12  15        0.30       -8.31      8.93 o 
  -4 -12  15        5.67       -5.01      4.47 o 
  -3 -12  15        1.07       -1.75      3.62 o 
  -2 -12  15      186.41      175.85      8.33 o 
  -1 -12  15        2.32       -2.93      4.45 o 
   0 -12  15      317.65      299.14     12.66 o 
   1 -12  15      300.72      251.57     11.61 o 
   2 -12  15       18.24       15.50      5.96 o 
   3 -12  15      262.63      269.86     16.94 o 
   4 -12  15      197.58      198.73     17.31 o 
   5 -12  15        2.83       10.09      6.90 o 
  -6 -11  15        0.01       -7.06      4.71 o 
  -5 -11  15        6.24        9.64      4.62 o 
  -4 -11  15      104.51      118.87      6.86 o 
  -3 -11  15        0.11       -1.34      4.04 o 
  -2 -11  15        2.07       -1.65      1.93 o 
  -1 -11  15      525.60      517.07     15.06 o 
   0 -11  15       60.78       44.45      5.21 o 
   1 -11  15      619.02      576.73     19.74 o 
   2 -11  15      383.99      367.69     24.46 o 
   3 -11  15        1.86       10.20      6.14 o 
   4 -11  15      170.50      157.73     10.11 o 
   5 -11  15       67.27       76.44      8.36 o 
  -7 -10  15       37.89       29.27      6.29 o 
  -6 -10  15       70.28       77.54      6.05 o 
  -5 -10  15       23.41       74.14      8.58 o 
  -4 -10  15       66.24      102.41      6.09 o 
  -3 -10  15      516.45      460.01     13.69 o 
  -2 -10  15        1.92        4.28      4.15 o 
  -1 -10  15       80.07       94.65      8.06 o 
   0 -10  15      557.90      563.95     16.06 o 
   1 -10  15       15.86       27.64      5.85 o 
   2 -10  15      614.99      639.63     21.42 o 
   3 -10  15      144.97      219.44     11.03 o 
   4 -10  15        0.74        8.13     11.36 o 
   5 -10  15        9.56       19.92      6.74 o 
  -7  -9  15        7.94       14.96      5.02 o 
  -6  -9  15       24.31       24.31      4.93 o 
  -5  -9  15      122.91      112.93      6.54 o 
  -4  -9  15       68.25       62.48      5.25 o 
  -3  -9  15      447.26      448.23     13.30 o 
  -2  -9  15      274.93      245.81      9.04 o 
  -1  -9  15      107.90       57.80      8.97 o 
   0  -9  15      647.22      620.99     23.25 o 
   1  -9  15     1115.94     1018.21     31.29 o 
   2  -9  15      178.57      186.15     19.28 o 
   3  -9  15      118.75      113.55      8.49 o 
   4  -9  15       24.05       27.26      6.53 o 
   5  -9  15       17.62       11.85      6.53 o 
  -7  -8  15       27.91       28.35      7.13 o 
  -6  -8  15        9.97        1.50      4.28 o 
  -5  -8  15      231.43      200.95      8.28 o 
  -4  -8  15      448.44      404.06     12.37 o 
  -3  -8  15       13.58       15.90      4.07 o 
  -2  -8  15      443.16      430.39     12.84 o 
  -1  -8  15      253.57      231.88      8.75 o 
   0  -8  15       76.74       82.43      7.42 o 
   1  -8  15      313.46      165.72     11.14 o 
   2  -8  15      429.99      395.04     25.00 o 
   3  -8  15        5.24        5.07      5.61 o 
   4  -8  15        0.63        8.00      5.99 o 
   5  -8  15        0.14        0.90      5.09 o 
  -8  -7  15        0.10        0.81      6.74 o 
  -7  -7  15       68.26       69.65     13.14 o 
  -6  -7  15      191.33      187.32     10.90 o 
  -5  -7  15       28.02       27.80      4.43 o 
  -4  -7  15       94.15      102.02      5.98 o 
  -3  -7  15      631.29      585.93     16.29 o 
  -2  -7  15        3.95       -0.24      6.51 o 
  -1  -7  15      634.32      562.37     15.66 o 
   0  -7  15      250.73      208.26     11.27 o 
   1  -7  15       56.74       51.74      5.10 o 
   2  -7  15      187.90      156.64     18.58 o 
   3  -7  15       25.54       28.38      6.18 o 
   4  -7  15        8.22        5.68      4.83 o 
   5  -7  15        0.03       -4.15      5.04 o 
  -8  -6  15       18.65       45.36      7.67 o 
  -7  -6  15        0.16       20.98      6.66 o 
  -6  -6  15      290.58      272.61     12.92 o 
  -5  -6  15      252.61      298.02     10.02 o 
  -4  -6  15      197.13      305.08     10.12 o 
  -3  -6  15      622.20      577.80     16.07 o 
  -2  -6  15     2549.77     2405.77     58.22 o 
  -1  -6  15       18.53       12.49      3.90 o 
   0  -6  15      484.42      446.30     13.07 o 
   1  -6  15       28.60       21.43      5.22 o 
   2  -6  15       26.91       26.51      5.63 o 
   3  -6  15       96.44       91.19      7.48 o 
   4  -6  15        4.26       -0.22      4.76 o 
   5  -6  15        6.97        9.48      5.26 o 
  -8  -5  15       15.95       15.27      6.74 o 
  -7  -5  15      305.11      295.85     13.74 o 
  -6  -5  15       20.04       18.92      6.24 o 
  -5  -5  15      405.08      367.32     15.30 o 
  -4  -5  15     1144.75     1073.13     27.32 o 
  -3  -5  15      245.50      225.32      8.50 o 
  -2  -5  15     2067.90     1883.72     46.01 o 
  -1  -5  15     1795.33     1647.95     40.50 o 
   0  -5  15      192.79      217.26     10.85 o 
   1  -5  15      147.42      225.49      7.39 o 
   2  -5  15        9.21       32.20      6.27 o 
   3  -5  15       22.33       20.06      4.47 o 
   4  -5  15       16.28       32.12      5.25 o 
   5  -5  15       55.91       77.70      8.44 o 
  -8  -4  15       34.92       30.31      7.25 o 
  -7  -4  15      122.00      113.51      8.84 o 
  -6  -4  15     1128.88     1053.28     34.66 o 
  -5  -4  15      172.16      198.82     11.13 o 
  -4  -4  15      516.40      578.81     20.61 o 
  -3  -4  15      938.14     1082.83     27.38 o 
  -1  -4  15      497.74      634.31     19.34 o 
   0  -4  15       65.40       59.48      3.85 o 
   1  -4  15        0.20        2.63      3.29 o 
   2  -4  15       47.68       74.16      5.34 o 
   3  -4  15       11.06       21.04      4.59 o 
   4  -4  15        4.72       10.98      5.94 o 
   5  -4  15      251.27      274.56     12.93 o 
  -8  -3  15      224.24      230.79     12.42 o 
  -7  -3  15       47.52       54.57      7.41 o 
  -6  -3  15      580.09      570.34     20.92 o 
  -5  -3  15     1732.26     1605.87     50.56 o 
  -4  -3  15       73.09       74.54      7.07 o 
  -3  -3  15       84.32       83.27      6.85 o 
  -2  -3  15      249.58      214.60      7.95 o 
  -1  -3  15        1.33        1.93      2.74 o 
   0  -3  15       16.60       24.55      3.32 o 
   1  -3  15        9.10       15.15      3.53 o 
   2  -3  15       49.54       71.01      5.35 o 
   3  -3  15        2.04        2.99      4.51 o 
   5  -3  15        0.01        7.17      6.75 o 
  -9  -2  15       16.01       38.22      8.42 o 
  -8  -2  15      113.05      121.71     14.89 o 
  -7  -2  15      471.15      448.32     17.83 o 
  -6  -2  15      142.44      152.40     10.04 o 
  -5  -2  15      297.01      315.26     13.73 o 
  -4  -2  15      163.35      251.85     40.33 o 
  -3  -2  15        3.74        5.60      5.19 o 
  -2  -2  15       52.80       46.63      5.73 o 
  -1  -2  15      172.60      176.22      6.12 o 
   0  -2  15      111.23       93.52      4.62 o 
   1  -2  15       46.24       40.99      3.96 o 
   2  -2  15      129.68      122.86      5.73 o 
   3  -2  15        1.04       -2.27      5.51 o 
   4  -2  15       90.92       99.47      8.19 o 
   5  -2  15      205.62      162.16     11.97 o 
  -9  -1  15      139.03      141.53     10.66 o 
  -8  -1  15       34.74       59.41      8.61 o 
  -7  -1  15       94.67      136.80      9.64 o 
  -6  -1  15      621.69      589.16     21.46 o 
  -5  -1  15      107.60      131.87      8.85 o 
  -4  -1  15       10.54       26.22     12.19 o 
  -3  -1  15       92.36       84.51      8.02 o 
  -2  -1  15        0.06       -3.89      3.28 o 
  -1  -1  15      229.73      236.23      7.88 o 
   0  -1  15       24.79       34.42      3.57 o 
   1  -1  15       45.50       41.77      4.14 o 
   2  -1  15      331.67      386.79     12.98 o 
   3  -1  15      260.46      237.50     11.30 o 
   4  -1  15        1.04        2.94      7.80 o 
  -8   0  15      369.36      364.31     35.25 o 
  -7   0  15       35.96       32.82      8.36 o 
  -6   0  15      187.26      161.06     15.32 o 
  -5   0  15      190.12      188.02      7.88 o 
  -4   0  15      345.17      354.38     11.19 o 
  -3   0  15       36.93       30.59      4.28 o 
  -2   0  15       12.33        2.13      3.46 o 
  -1   0  15       20.51       20.37      3.98 o 
   0   0  15      117.00      103.13      5.14 o 
   1   0  15      680.54      629.86     17.25 o 
   2   0  15       39.98       35.43      5.26 o 
   3   0  15      345.56      319.74     29.69 o 
   4   0  15      124.19      118.46      9.03 o 
  -8   1  15       33.60       18.15     17.69 o 
  -7   1  15      164.69      181.75     16.21 o 
  -6   1  15        0.73        3.76      3.88 o 
  -5   1  15      217.53      238.27      9.05 o 
  -4   1  15       58.59       58.03      7.29 o 
  -3   1  15       25.89       20.19      4.05 o 
  -2   1  15       10.64       15.29      3.78 o 
  -1   1  15       25.74       20.16      5.32 o 
   0   1  15       59.01       52.06      4.88 o 
   1   1  15      886.93      816.89     21.61 o 
   2   1  15      603.33      686.07     24.73 o 
   3   1  15        0.00       21.33      8.26 o 
   4   1  15      154.58      195.92     15.93 o 
  -8   2  15        1.97       17.62      7.83 o 
  -7   2  15       29.54       35.32      7.43 o 
  -6   2  15        3.46        7.56      4.79 o 
  -5   2  15        0.07        1.34      3.84 o 
  -4   2  15       74.67       85.95      5.54 o 
  -3   2  15      146.34      104.28      6.17 o 
  -2   2  15        0.53       -1.20      3.71 o 
  -1   2  15      307.09      286.63     10.12 o 
   0   2  15      214.75      217.08     11.00 o 
   1   2  15       36.57       43.35     14.52 o 
   2   2  15      378.73      356.51     14.00 o 
   3   2  15      205.58      203.38     13.15 o 
   4   2  15        0.35      -11.98      8.70 o 
  -8   3  15       34.75       70.37     14.68 o 
  -7   3  15       17.92       34.75      5.06 o 
  -6   3  15       28.45       40.37      4.87 o 
  -5   3  15       26.11       21.79      4.27 o 
  -4   3  15        9.55       16.10      4.17 o 
  -3   3  15       73.74       87.53      6.32 o 
  -2   3  15      672.65      650.51     17.96 o 
  -1   3  15        9.08       14.22      5.69 o 
   0   3  15      230.74      220.38     15.59 o 
   1   3  15      312.39      296.10     13.62 o 
   2   3  15        7.10        6.48      6.50 o 
   3   3  15       77.31       73.42      7.96 o 
  -8   4  15        3.85        0.49      5.07 o 
  -7   4  15        0.19       -5.41      4.48 o 
  -6   4  15        1.11       15.84      4.55 o 
  -5   4  15       10.88       25.87      4.61 o 
  -4   4  15       10.58       20.94      4.50 o 
  -3   4  15       58.00       53.26      5.10 o 
  -2   4  15      321.06      335.58     11.07 o 
  -1   4  15      510.52      617.16     21.88 o 
   1   4  15      113.70      141.30     13.32 o 
   2   4  15      209.99      228.46     27.88 o 
   3   4  15        0.01       -4.88      8.77 o 
  -7   5  15        0.24       -0.82      4.75 o 
  -6   5  15        4.84       13.23      4.67 o 
  -5   5  15        6.97        8.51      4.47 o 
  -4   5  15       63.61       80.30      7.54 o 
  -3   5  15      281.60      305.35     19.18 o 
  -2   5  15       11.69       29.65      6.45 o 
  -1   5  15      221.11      212.10     19.01 o 
   0   5  15      222.74      200.59     11.54 o 
   1   5  15        8.41       10.96      6.80 o 
   2   5  15      150.24      150.11     21.40 o 
  -7   6  15        9.40        5.79      4.42 o 
  -6   6  15       40.04       45.68      5.63 o 
  -5   6  15      108.67      114.24     10.92 o 
  -4   6  15        0.94       -2.62      4.38 o 
  -3   6  15      117.42      118.93      9.11 o 
  -2   6  15      272.40      254.88     12.66 o 
  -1   6  15        0.35       13.09      6.39 o 
   0   6  15      148.42      153.62     14.73 o 
   1   6  15      204.69      221.31     16.00 o 
  -6   7  15        0.06       -7.22      4.82 o 
  -5   7  15      147.22      146.58     10.63 o 
  -4   7  15      229.97      204.20     13.71 o 
  -3   7  15       22.83       27.46      6.95 o 
  -2   7  15       46.31       42.67      7.87 o 
  -1   7  15      222.82      205.94     12.11 o 
   0   7  15       29.57       40.90     10.37 o 
  -5   8  15        6.79       -3.63      6.64 o 
  -4   8  15       64.74       67.00      8.15 o 
  -3   8  15      272.08      276.77     13.96 o 
  -2   8  15       43.51       47.71      7.84 o 
  -1   8  15      108.63      126.12     10.08 o 
  -2 -15  16        0.93        5.11      6.29 o 
  -1 -15  16       69.36       72.16      7.96 o 
   0 -15  16      141.32      131.95      9.46 o 
   1 -15  16        9.80       20.49      6.59 o 
   2 -15  16       97.71      131.93      9.41 o 
  -4 -14  16       10.79        3.73      5.48 o 
  -3 -14  16        7.45        5.90      6.16 o 
  -2 -14  16      168.19      167.31      8.73 o 
  -1 -14  16       20.64       21.29      5.58 o 
   0 -14  16      105.11      113.72      9.58 o 
   1 -14  16      167.80      157.29      9.87 o 
   2 -14  16       47.57       38.06      6.96 o 
   3 -14  16      102.04      114.56     12.52 o 
  -5 -13  16       14.92        5.65      9.38 o 
  -4 -13  16       59.59       68.87      7.03 o 
  -3 -13  16       17.46        7.01      5.27 o 
  -2 -13  16       15.52       17.39      5.12 o 
  -1 -13  16      326.18      305.56     15.54 o 
   0 -13  16       56.07       56.32      6.94 o 
   1 -13  16       83.39      114.62      8.55 o 
   2 -13  16      122.72      153.70      9.92 o 
   3 -13  16       31.02       56.62      7.59 o 
  -5 -12  16       54.76       45.34      5.90 o 
  -4 -12  16       43.56       48.44      5.71 o 
  -3 -12  16      130.93      127.21      7.13 o 
  -2 -12  16       17.66        2.22      4.01 o 
  -1 -12  16       76.40       88.62      6.32 o 
   0 -12  16      568.19      510.34     22.91 o 
   1 -12  16       17.83       14.37      6.00 o 
   2 -12  16       59.80       47.04     16.82 o 
   3 -12  16      143.26      134.59     10.87 o 
   4 -12  16       12.56        7.33      6.86 o 
  -6 -11  16       12.75        9.02      5.13 o 
  -5 -11  16       86.15       84.40      8.28 o 
  -4 -11  16       93.35       74.61      6.00 o 
  -3 -11  16       97.48      100.71      6.40 o 
  -2 -11  16      306.51      282.13     16.37 o 
  -1 -11  16       47.39       31.39      5.59 o 
   0 -11  16      100.48      113.82      7.86 o 
   1 -11  16      502.02      487.86     27.84 o 
   2 -11  16        2.78       12.35      6.14 o 
   3 -11  16       38.04       29.28      7.37 o 
   4 -11  16       18.76       13.98      6.80 o 
  -6 -10  16       45.76       45.59      5.59 o 
  -5 -10  16       10.30       16.89      4.80 o 
  -4 -10  16      216.20      200.89      8.74 o 
  -3 -10  16       38.84       62.92      5.44 o 
  -2 -10  16      119.78      160.07      7.73 o 
  -1 -10  16      246.32      273.78      9.84 o 
   0 -10  16       46.78       49.16      7.80 o 
   1 -10  16      199.24      184.87     10.14 o 
   2 -10  16      283.82      270.39     12.51 o 
   3 -10  16        5.01        4.66      6.15 o 
   4 -10  16        3.51        9.81      8.93 o 
  -7  -9  16       27.42       35.48     10.07 o 
  -6  -9  16      204.98      185.06      8.48 o 
  -5  -9  16       40.83       41.34      5.11 o 
  -4  -9  16      136.47      136.97      7.06 o 
  -3  -9  16      479.09      454.55     13.65 o 
  -2  -9  16       28.43       23.09      4.50 o 
  -1  -9  16      169.62      153.40      7.54 o 
   0  -9  16      327.58      303.57     14.70 o 
   1  -9  16       77.78       72.02      6.95 o 
   2  -9  16      187.79      173.40      9.97 o 
   3  -9  16       34.58       24.93      8.52 o 
   4  -9  16       14.48       11.12      6.53 o 
   5  -9  16       52.40       46.00      7.86 o 
  -7  -8  16        8.97       12.83      7.10 o 
  -6  -8  16       54.39       47.90      7.49 o 
  -5  -8  16      358.94      338.54     11.28 o 
  -4  -8  16       48.27       55.75      7.51 o 
  -3  -8  16      509.35      485.33     14.26 o 
  -2  -8  16      638.80      634.80     21.91 o 
  -1  -8  16      111.04      123.92      6.69 o 
   0  -8  16       96.22      139.37      7.67 o 
   1  -8  16      141.94      107.78     16.27 o 
   2  -8  16        0.74       -6.67      5.60 o 
   3  -8  16       19.12       23.93      6.42 o 
   4  -8  16       66.13       56.30      7.64 o 
   5  -8  16        4.32        8.03      6.87 o 
  -7  -7  16      314.98      300.14     14.31 o 
  -6  -7  16       69.27       57.49      7.59 o 
  -5  -7  16       40.75       45.12     12.55 o 
  -4  -7  16      398.46      377.56     11.92 o 
  -3  -7  16       52.56       60.92      5.44 o 
  -2  -7  16      495.38      439.52     13.07 o 
  -1  -7  16      564.82      436.28     12.99 o 
   0  -7  16       27.03       30.92      4.64 o 
   1  -7  16        3.79        2.57      5.05 o 
   2  -7  16       13.20        3.71      5.40 o 
   3  -7  16        3.87       -0.85      5.84 o 
   4  -7  16      135.48      140.83      9.65 o 
   5  -7  16       86.17       72.31      9.61 o 
  -8  -6  16      146.68      134.41     15.37 o 
  -7  -6  16      167.03      159.98     10.80 o 
  -6  -6  16      622.91      578.58     21.40 o 
  -5  -6  16       44.26       76.20      7.69 o 
  -4  -6  16       82.41       93.18      6.70 o 
  -3  -6  16     1326.60     1290.70     32.45 o 
   0  -6  16       55.33      103.61     17.54 o 
   1  -6  16       30.85       31.78      5.58 o 
   2  -6  16        2.19        3.50      5.46 o 
   3  -6  16      265.20      235.38     11.55 o 
   4  -6  16        0.48        0.33      5.18 o 
   5  -6  16      103.34       91.67      8.74 o 
  -8  -5  16      225.27      204.72     13.84 o 
  -7  -5  16      202.21      186.34     11.41 o 
  -6  -5  16      204.75      205.55     11.69 o 
  -5  -5  16      584.04      562.96     20.80 o 
  -4  -5  16       96.83       99.65      8.01 o 
  -3  -5  16      330.59      301.87     10.03 o 
  -2  -5  16      724.33      631.51     17.16 o 
  -1  -5  16      205.28      203.28      8.10 o 
   0  -5  16      389.99      334.20     24.02 o 
   1  -5  16      467.96      445.57     13.45 o 
   2  -5  16        7.73      182.63     10.38 o 
   3  -5  16        8.40       64.69     16.24 o 
   4  -5  16      258.64      311.28     13.39 o 
   5  -5  16        0.66       34.28     13.57 o 
  -8  -4  16        6.26       -1.68      6.75 o 
  -7  -4  16      416.80      356.06     15.54 o 
  -6  -4  16       87.35       98.64      8.54 o 
  -5  -4  16      103.49      111.39      8.65 o 
  -4  -4  16      277.43      263.39     12.58 o 
  -3  -4  16        6.33       25.67      6.92 o 
  -2  -4  16      152.14      229.15     10.85 o 
  -1  -4  16       16.86      132.95      9.81 o 
   0  -4  16      112.67      124.24      6.57 o 
   1  -4  16      279.92      382.06     10.31 o 
   2  -4  16      115.70      159.40      7.89 o 
   3  -4  16        2.25        9.40      4.81 o 
   4  -4  16       92.82       59.61     20.54 o 
   5  -4  16      229.36      218.11     12.04 o 
  -8  -3  16       22.42       30.60      7.43 o 
  -7  -3  16       38.12       49.91      7.53 o 
  -6  -3  16      806.56      721.50     25.35 o 
  -5  -3  16      122.71      124.32      9.21 o 
  -4  -3  16        1.84        0.93      5.48 o 
  -3  -3  16       30.90       37.79      6.13 o 
  -2  -3  16        0.55       -6.09      4.97 o 
  -1  -3  16        2.33       -1.07      3.45 o 
   0  -3  16      520.53      428.88     10.88 o 
   1  -3  16       13.12       13.85      3.84 o 
   2  -3  16      135.44      126.57      6.66 o 
   3  -3  16      124.57      110.18     17.94 o 
   4  -3  16       21.84       18.74      6.32 o 
  -8  -2  16       92.55      102.82      9.28 o 
  -7  -2  16       71.52       69.20      8.01 o 
  -6  -2  16       72.42       91.91      8.13 o 
  -5  -2  16      117.19      116.14      8.63 o 
  -4  -2  16        0.56        3.65      5.24 o 
  -3  -2  16       96.42      112.93      8.20 o 
  -2  -2  16      121.23      111.68     13.58 o 
  -1  -2  16        4.40        3.47      2.96 o 
   0  -2  16       60.47       64.61      4.26 o 
   1  -2  16      462.47      376.04     10.29 o 
   2  -2  16       46.54       49.67      6.35 o 
   3  -2  16      177.65      159.43      9.81 o 
   4  -2  16      214.26      186.74     10.92 o 
  -8  -1  16       66.88       72.24      8.60 o 
  -7  -1  16      140.21      180.00     11.13 o 
  -6  -1  16       34.94       72.43      7.66 o 
  -5  -1  16        0.18      282.23     16.43 o 
  -4  -1  16      150.96      239.31     11.81 o 
  -3  -1  16       66.68       87.82     12.83 o 
  -2  -1  16       56.91       53.95      4.63 o 
  -1  -1  16        7.98        5.73      3.81 o 
   0  -1  16       30.70       35.94      3.81 o 
   1  -1  16      170.48      161.98      6.90 o 
   2  -1  16      508.39      475.03     16.82 o 
   3  -1  16       37.73       44.52      6.82 o 
   4  -1  16       88.24      102.29      8.81 o 
  -8   0  16       44.06       35.70      7.75 o 
  -7   0  16       64.77       55.06     17.74 o 
  -6   0  16       89.31       77.54      9.02 o 
  -5   0  16       47.62       59.18      7.11 o 
  -4   0  16      136.75      124.37      8.20 o 
  -3   0  16      363.16      345.00     11.03 o 
  -2   0  16       43.65       42.74      4.90 o 
  -1   0  16      199.48      234.75      9.04 o 
   0   0  16      258.67      253.88      9.70 o 
   1   0  16      177.33      163.55      8.17 o 
   2   0  16      192.06      189.13      8.96 o 
   3   0  16      255.05      249.38     12.10 o 
   4   0  16       21.85       22.89      7.33 o 
  -8   1  16       68.09       76.62      8.74 o 
  -7   1  16        2.73        5.24      6.47 o 
  -6   1  16        2.69       12.92      6.27 o 
  -5   1  16        0.88        4.92      4.05 o 
  -4   1  16      237.33      218.38      8.54 o 
  -3   1  16      142.75      128.03      6.74 o 
  -2   1  16      339.98      361.85     11.50 o 
  -1   1  16        0.58        6.90      4.12 o 
   0   1  16      117.88      120.53      8.42 o 
   1   1  16      412.62      459.14     22.98 o 
   2   1  16       24.17       21.39      5.48 o 
   3   1  16       40.03       42.27      7.38 o 
  -8   2  16        2.18        3.48      6.90 o 
  -7   2  16        1.92        4.97      6.50 o 
  -6   2  16        5.81        8.51      6.26 o 
  -5   2  16       26.65       32.30      5.99 o 
  -4   2  16       11.22       15.37      4.33 o 
  -3   2  16       70.87       62.26      5.29 o 
  -2   2  16      215.73      202.32      8.33 o 
  -1   2  16      697.85      673.11     18.67 o 
   0   2  16        7.04       15.95      6.05 o 
   1   2  16      110.23      118.47      9.30 o 
   2   2  16      176.57      177.65     17.43 o 
   3   2  16        3.02        6.43      6.65 o 
  -7   3  16       35.64       34.43      7.42 o 
  -6   3  16      146.58      154.66      8.01 o 
  -5   3  16        0.99       -3.65      4.11 o 
  -4   3  16       45.35       44.92      5.76 o 
  -3   3  16      226.95      237.10      9.21 o 
  -2   3  16       74.91       92.47      5.91 o 
  -1   3  16      205.47      194.80     10.92 o 
   0   3  16      323.39      273.23     13.06 o 
   1   3  16       15.47       18.91      6.95 o 
   2   3  16       42.90       53.85      8.24 o 
  -7   4  16        3.80       -1.63      4.68 o 
  -6   4  16      133.55      114.00      8.58 o 
  -5   4  16      151.62      158.30      7.98 o 
  -4   4  16       14.80       15.23      4.66 o 
  -3   4  16       70.54       82.15     10.13 o 
  -2   4  16      379.63      389.02     16.85 o 
  -1   4  16       49.67       90.97      8.10 o 
   0   4  16       70.07      101.38      8.68 o 
   1   4  16      189.34      217.33     12.41 o 
   2   4  16       13.66       38.61     11.39 o 
  -6   5  16        4.83        3.59      4.79 o 
  -5   5  16       98.67      128.52      7.75 o 
  -4   5  16      288.96      351.79     12.06 o 
  -3   5  16       75.44      102.31      8.72 o 
  -2   5  16       59.81      129.54      9.60 o 
  -1   5  16      290.58      314.38     17.01 o 
   0   5  16       38.76       54.49      8.02 o 
   1   5  16       83.74       98.78     23.71 o 
  -6   6  16      231.74      221.05     11.02 o 
  -5   6  16      201.43      189.85      9.24 o 
  -4   6  16       59.70       70.79      8.13 o 
  -3   6  16      263.50      241.23     16.95 o 
  -2   6  16       25.65       24.94      7.06 o 
  -1   6  16       78.44       70.83     12.07 o 
   0   6  16      216.53      214.19     12.67 o 
  -4   7  16      162.05      163.39     10.99 o 
  -3   7  16       80.83       90.08     18.65 o 
  -2   7  16      240.71      219.14     12.69 o 
  -1 -15  17      185.09      200.52     11.51 o 
   0 -15  17       27.20       41.24      8.01 o 
  -3 -14  17       64.89       74.38      7.74 o 
  -2 -14  17      102.82       84.53      7.96 o 
  -1 -14  17       72.75       72.55      7.71 o 
   0 -14  17      226.24      205.43     23.08 o 
   1 -14  17       29.80       28.36      7.64 o 
   2 -14  17       42.92       46.98      7.39 o 
  -4 -13  17       53.16       44.96      7.63 o 
  -3 -13  17       69.34       49.68      5.67 o 
  -2 -13  17       77.48       83.29     10.78 o 
  -1 -13  17       86.42       81.90      7.65 o 
   0 -13  17       38.62       45.18      6.89 o 
   1 -13  17      217.45      221.22     11.35 o 
   2 -13  17        6.25       13.06      6.60 o 
   3 -13  17        2.28       12.70      6.99 o 
  -5 -12  17       20.33       15.16      6.76 o 
  -4 -12  17      275.77      263.78     13.02 o 
  -3 -12  17       72.67       66.05      6.66 o 
  -2 -12  17       52.56       40.64      6.39 o 
  -1 -12  17       74.75       90.42      7.53 o 
   0 -12  17       49.84       59.49      6.96 o 
   1 -12  17        5.28        4.44      5.98 o 
   2 -12  17       65.40       60.81      7.70 o 
   3 -12  17        7.85        6.06      6.82 o 
  -5 -11  17       80.99       86.36      9.81 o 
  -4 -11  17      129.63      115.66      7.12 o 
  -3 -11  17      284.98      248.80     11.16 o 
  -2 -11  17       41.13       41.54      7.57 o 
  -1 -11  17       13.60        6.52      4.50 o 
   0 -11  17       61.67       68.22      6.94 o 
   1 -11  17       28.41       37.80      6.65 o 
   2 -11  17        8.19       17.23      6.59 o 
   3 -11  17        1.47       -5.94      6.42 o 
  -6 -10  17       13.86       13.04      7.47 o 
  -5 -10  17      178.89      162.05     10.47 o 
  -4 -10  17      125.99      126.75      7.18 o 
  -3 -10  17      127.95      150.27      7.58 o 
  -2 -10  17      118.68      237.61      9.36 o 
  -1 -10  17       14.58       41.15      7.49 o 
   0 -10  17        2.99       26.53      9.55 o 
   1 -10  17      126.11      128.10      8.79 o 
   2 -10  17       25.22       28.50     10.60 o 
   3 -10  17       36.87       35.15     11.27 o 
   4 -10  17       75.07       73.05      8.55 o 
  -6  -9  17       67.84       66.01      8.45 o 
  -5  -9  17        2.38       20.00      8.65 o 
  -4  -9  17      268.44      238.52      9.31 o 
  -3  -9  17      233.31      212.21      8.86 o 
  -2  -9  17       65.23       32.72      8.61 o 
  -1  -9  17       35.61       22.65      7.38 o 
   0  -9  17       47.14       46.53      7.53 o 
   1  -9  17       12.71       17.57      9.70 o 
   2  -9  17        5.89       10.64      8.82 o 
   3  -9  17       22.86        7.76     25.11 o 
   4  -9  17       20.09       11.90     12.83 o 
  -7  -8  17       22.86       19.49      7.58 o 
  -6  -8  17      136.34      129.51      9.78 o 
  -5  -8  17       28.46       22.93      7.00 o 
  -4  -8  17        0.61       -3.47      3.94 o 
  -3  -8  17      257.66      252.90     10.18 o 
  -2  -8  17      126.96      114.64      6.64 o 
  -1  -8  17        4.79        4.31      4.14 o 
   0  -8  17        0.33        0.29      4.67 o 
   1  -8  17        1.39       -3.76      5.41 o 
   2  -8  17        5.02        3.32      5.64 o 
   3  -8  17      225.11      187.64     20.61 o 
   4  -8  17       71.75       81.81     17.14 o 
  -7  -7  17      150.57      142.31     10.40 o 
  -6  -7  17       12.58       14.16      6.84 o 
  -5  -7  17       56.42       60.75      7.70 o 
  -4  -7  17        8.60        6.66      3.97 o 
  -3  -7  17       14.48       20.73      4.36 o 
  -2  -7  17      202.21      172.24      7.80 o 
  -1  -7  17       51.98       48.91      6.69 o 
   0  -7  17       38.80       33.94      5.21 o 
   1  -7  17       83.73       95.31      9.82 o 
   2  -7  17       96.80       88.32      7.78 o 
   3  -7  17       65.45       62.31      7.78 o 
   4  -7  17      155.60      137.13      9.96 o 
  -7  -6  17      170.35      164.10     12.31 o 
  -6  -6  17       95.04       96.16      8.82 o 
  -5  -6  17        6.06       -6.48      8.77 o 
  -4  -6  17       10.28       24.63      6.52 o 
  -3  -6  17       78.42      103.66      8.51 o 
  -2  -6  17        0.02        2.15      5.76 o 
  -1  -6  17      130.68      195.68      8.12 o 
   0  -6  17       48.40       39.07      6.01 o 
   1  -6  17      188.64      184.12     12.14 o 
   2  -6  17       97.80       95.68      7.86 o 
   3  -6  17      112.12      128.31     13.96 o 
   4  -6  17       47.68       46.57      7.87 o 
  -7  -5  17       36.18       33.79      7.63 o 
  -6  -5  17      124.35      134.39     10.07 o 
  -5  -5  17      116.64      120.58      9.40 o 
  -4  -5  17      105.73       96.53     14.50 o 
  -3  -5  17       29.28       23.30      6.27 o 
  -2  -5  17       43.87       30.83      8.91 o 
  -1  -5  17      216.18      211.38      8.42 o 
   0  -5  17      731.68      643.25     17.75 o 
   1  -5  17      189.26      161.64     10.02 o 
   2  -5  17      135.38      122.39      8.68 o 
   3  -5  17       65.59       78.61      8.09 o 
   4  -5  17       22.87       55.77      7.54 o 
  -8  -4  17       79.27       80.71      8.93 o 
  -7  -4  17       14.68       12.51      7.01 o 
  -6  -4  17       18.05       11.77      6.71 o 
  -5  -4  17       11.21       18.88      6.36 o 
  -4  -4  17        0.02        3.93      5.74 o 
  -3  -4  17        0.26        0.71      5.64 o 
  -2  -4  17      165.11      160.90      9.92 o 
  -1  -4  17      204.08      166.07      7.58 o 
   0  -4  17      235.30      241.80      9.31 o 
   1  -4  17      451.72      532.22     18.33 o 
   2  -4  17      100.51      203.14      8.86 o 
   3  -4  17       64.89      122.48     11.06 o 
   4  -4  17      154.40       58.98      7.96 o 
  -8  -3  17       19.31       15.19      7.36 o 
  -7  -3  17       47.32       41.14      7.52 o 
  -6  -3  17       37.62       46.00      7.47 o 
  -5  -3  17        2.91        2.99      6.06 o 
  -4  -3  17       44.63       51.13      8.38 o 
  -3  -3  17      107.60      110.61      8.35 o 
  -2  -3  17        3.25        4.28     10.67 o 
  -1  -3  17      383.04      389.39     11.94 o 
   0  -3  17      293.53      264.14     12.05 o 
   1  -3  17       79.23       79.07      5.13 o 
   2  -3  17      203.18      192.93      8.49 o 
   3  -3  17       36.24       45.23      9.38 o 
   4  -3  17      116.22      122.10     12.79 o 
  -8  -2  17       71.44       77.54      8.81 o 
  -7  -2  17        4.61        1.97      6.51 o 
  -6  -2  17       97.19       88.61      8.31 o 
  -5  -2  17       32.63       43.93      7.03 o 
  -4  -2  17       80.92       86.94      7.91 o 
  -3  -2  17      264.89      252.80     12.25 o 
  -2  -2  17      177.22      161.38     10.16 o 
  -1  -2  17        1.07       -0.73      7.49 o 
   0  -2  17      485.83      481.58     12.16 o 
   1  -2  17      106.37      121.58      6.03 o 
   2  -2  17       82.83       87.63      7.40 o 
   3  -2  17      254.46      251.96     12.11 o 
  -8  -1  17       19.55       21.72      7.56 o 
  -7  -1  17       80.11       75.35      8.36 o 
  -6  -1  17        2.94       38.29      7.08 o 
  -5  -1  17        1.32      104.39     20.88 o 
  -4  -1  17      374.05      388.24     16.02 o 
  -3  -1  17      217.06      194.04     10.71 o 
  -2  -1  17      374.88      486.21     18.32 o 
  -1  -1  17       93.20      296.14     17.07 o 
   0  -1  17       23.38       41.33      5.26 o 
   1  -1  17      502.48      485.66     14.56 o 
   2  -1  17       86.39       97.47      7.84 o 
   3  -1  17       42.66       52.56      7.50 o 
  -7   0  17      110.04       91.60      8.93 o 
  -6   0  17       55.73       51.13      7.47 o 
  -5   0  17       13.03       23.35      6.50 o 
  -3   0  17      386.00      344.21     11.27 o 
  -2   0  17      146.59      135.03      7.20 o 
  -1   0  17      237.43      211.07      8.81 o 
   0   0  17      150.95      154.36     10.08 o 
   1   0  17      111.15      125.83      9.68 o 
   2   0  17      225.25      228.10     11.26 o 
   3   0  17       69.45       70.88     12.53 o 
  -7   1  17       35.64       39.09      8.49 o 
  -6   1  17      251.80      258.42     13.15 o 
  -5   1  17      124.78      126.54      9.44 o 
  -4   1  17       71.42       77.98      5.74 o 
  -3   1  17      223.69      239.51      9.27 o 
  -2   1  17      123.48      205.35      8.72 o 
   0   1  17      245.21      278.19     13.36 o 
   1   1  17       82.85      110.09     15.95 o 
   2   1  17       10.80       19.57      8.83 o 
  -7   2  17       89.33       77.82     10.48 o 
  -6   2  17       41.79       35.83      9.55 o 
  -5   2  17      161.48      150.15     19.32 o 
  -4   2  17       44.26       44.18      5.18 o 
  -3   2  17       43.42       43.04      5.26 o 
  -2   2  17      363.73      340.91     11.44 o 
  -1   2  17      161.90      163.74     20.31 o 
   0   2  17       19.17       15.63      6.62 o 
   1   2  17      142.04      149.11     10.64 o 
   2   2  17       30.35       22.60      9.33 o 
  -7   3  17      209.77      191.16     12.53 o 
  -6   3  17      187.95      181.78     11.34 o 
  -5   3  17        4.03        5.96      4.68 o 
  -4   3  17      138.74      168.35      8.07 o 
  -3   3  17      106.63      118.53      7.16 o 
  -2   3  17       26.14       37.68      9.39 o 
  -1   3  17      261.24      276.84     13.50 o 
   0   3  17       56.75       60.73      7.87 o 
   1   3  17       39.95       41.25      7.91 o 
  -6   4  17      173.00      197.55      9.14 o 
  -5   4  17      121.24      180.21      8.82 o 
  -4   4  17        6.93       24.94      5.20 o 
  -3   4  17      318.91      295.95     13.98 o 
  -2   4  17       78.96       90.26      8.50 o 
  -1   4  17       59.49       50.19      7.80 o 
   0   4  17       98.59      108.85     11.41 o 
  -5   5  17      234.43      242.69     10.28 o 
  -4   5  17      160.35      149.18      8.19 o 
  -3   5  17       57.74       74.09      9.78 o 
  -2   5  17      107.27      144.62     10.43 o 
  -1   5  17       14.15       29.58      7.70 o 
  -4   6  17      108.74      123.49      9.97 o 
  -3   6  17       68.79       78.02     16.16 o 
  -2   6  17       34.38       36.69      7.86 o 
  -1 -14  18       58.13       60.73      7.75 o 
   0 -14  18      132.81      137.17      9.92 o 
  -3 -13  18      126.33      129.12      7.82 o 
  -2 -13  18       54.02       55.36      8.90 o 
  -1 -13  18        0.29        6.01      6.01 o 
   0 -13  18       33.29       41.24     15.17 o 
   1 -13  18        1.60       -6.88      6.04 o 
  -4 -12  18      170.81      153.69     11.69 o 
  -3 -12  18        2.00       -3.99      4.80 o 
  -2 -12  18       24.16       20.63      5.41 o 
  -1 -12  18       16.09        0.83      2.44 o 
   0 -12  18        0.54       -4.01      5.72 o 
   1 -12  18        1.11       -1.22      6.28 o 
   2 -12  18       20.39       21.06      7.12 o 
  -5 -11  18        0.02       -3.62      6.30 o 
  -4 -11  18      179.61      153.18      8.36 o 
  -3 -11  18       36.42       33.56      5.38 o 
  -2 -11  18       17.36       14.90      4.97 o 
  -1 -11  18       11.57       -1.19      4.79 o 
   0 -11  18        0.96        0.79      2.81 o 
   1 -11  18        2.83        3.69      6.11 o 
   2 -11  18       24.70       33.83      7.44 o 
   3 -11  18       10.48       16.88      7.40 o 
  -5 -10  18       64.19       55.50      6.03 o 
  -4 -10  18        2.28       -2.20      4.48 o 
  -3 -10  18       34.74       37.21      5.28 o 
  -2 -10  18        6.61        0.84      4.56 o 
  -1 -10  18       15.48        7.81      4.77 o 
   0 -10  18       22.05       18.51      5.95 o 
   1 -10  18        0.17       -3.95      5.06 o 
   2 -10  18        2.63        0.20      6.52 o 
   3 -10  18       60.40       52.29     12.38 o 
  -6  -9  18        0.22        2.25      7.19 o 
  -5  -9  18        1.55       -3.16      6.78 o 
  -4  -9  18       94.65      107.37      6.61 o 
  -3  -9  18        0.00       26.08      7.70 o 
  -2  -9  18       91.06       73.21      8.00 o 
  -1  -9  18       39.69       21.63      4.78 o 
   0  -9  18        5.42       -1.88      5.28 o 
   1  -9  18       15.23       -1.24      5.97 o 
   2  -9  18      101.18      118.74      9.04 o 
   3  -9  18       12.02        7.97      7.15 o 
  -6  -8  18       54.10       52.40     10.17 o 
  -5  -8  18       10.16        4.72      6.95 o 
  -4  -8  18        0.34        0.92      6.52 o 
  -3  -8  18       43.58       39.97      4.95 o 
  -2  -8  18        0.24       -5.52      4.05 o 
  -1  -8  18       96.45       87.43      7.90 o 
   0  -8  18       32.60       34.25      6.00 o 
   1  -8  18        4.11        0.74     12.17 o 
   2  -8  18       31.59       19.16      5.62 o 
   3  -8  18      199.45      219.11     12.19 o 
  -6  -7  18        2.50       -3.23      6.93 o 
  -5  -7  18        9.20        3.92      6.80 o 
  -4  -7  18        3.82        2.45      6.40 o 
  -3  -7  18       26.25       30.44      6.88 o 
  -2  -7  18        4.54        1.78      4.22 o 
  -1  -7  18        0.18       -5.79      4.23 o 
   0  -7  18      324.39      281.57     10.46 o 
   1  -7  18      170.86      140.32      9.04 o 
   2  -7  18        4.76       -5.79      6.12 o 
   3  -7  18      105.09      133.71     15.06 o 
  -7  -6  18       40.66       55.31      8.42 o 
  -6  -6  18        1.47       12.78      7.08 o 
  -5  -6  18       37.26       41.98      7.48 o 
  -4  -6  18       10.38       14.01      6.69 o 
  -3  -6  18        0.02       -7.38      6.06 o 
  -2  -6  18        0.91       -5.64      3.77 o 
  -1  -6  18      203.82      185.02      8.17 o 
   0  -6  18        3.40       -7.56     10.47 o 
   1  -6  18      281.49      295.52     12.89 o 
   2  -6  18       72.71       77.39      7.75 o 
   3  -6  18       44.31       40.88      7.53 o 
  -7  -5  18       13.44        3.64      7.33 o 
  -6  -5  18       15.99        9.86      6.96 o 
  -5  -5  18       31.77       33.61      9.44 o 
  -4  -5  18      131.08      131.62      9.61 o 
  -3  -5  18        2.12       -5.16      6.11 o 
  -2  -5  18        4.45       -4.65      6.87 o 
  -1  -5  18      234.73      232.31     11.20 o 
   0  -5  18      219.53      249.10     10.81 o 
   1  -5  18        8.39       32.25      6.10 o 
   2  -5  18      219.39      234.54     17.81 o 
   3  -5  18       34.72       44.45     10.08 o 
  -7  -4  18        0.55       -3.60      6.90 o 
  -6  -4  18        0.34        2.95      6.59 o 
  -5  -4  18        9.39       14.26      8.17 o 
  -4  -4  18       28.79       12.35      6.51 o 
  -3  -4  18      443.97      416.39     16.99 o 
  -2  -4  18       67.45       62.96      8.05 o 
  -1  -4  18        8.65        0.69      6.09 o 
   0  -4  18      407.13      416.73     22.43 o 
   1  -4  18      183.48      173.93     10.02 o 
   2  -4  18       14.48       25.84      6.59 o 
   3  -4  18      243.37      261.41     17.57 o 
  -7  -3  18        1.83       -0.13      6.97 o 
  -6  -3  18        5.90        2.35      6.63 o 
  -5  -3  18       53.58       63.26      7.86 o 
  -4  -3  18      262.78      250.42     12.77 o 
  -3  -3  18        4.04       -1.27      6.04 o 
  -2  -3  18      409.83      366.07     23.23 o 
  -1  -3  18      227.69      224.02     31.08 o 
   0  -3  18       18.77       18.64      6.97 o 
   1  -3  18      234.14      226.09     11.23 o 
   2  -3  18       94.08       87.28      7.74 o 
   3  -3  18       23.55       26.75      7.07 o 
  -7  -2  18       26.88       33.41      7.61 o 
  -6  -2  18        1.11        6.24      7.28 o 
  -5  -2  18       18.62       14.61      6.60 o 
  -4  -2  18      381.24      374.25     15.88 o 
  -3  -2  18      642.43      605.00     34.10 o 
  -2  -2  18       12.28       12.04      6.45 o 
  -1  -2  18      254.39      219.05     11.87 o 
   0  -2  18      142.48      151.17     10.13 o 
   1  -2  18       19.09       20.92      5.68 o 
   2  -2  18      145.43      138.15     10.87 o 
   3  -2  18       80.33       80.75      8.44 o 
  -7  -1  18        0.02        2.88      6.90 o 
  -6  -1  18       68.62       83.70      8.63 o 
  -5  -1  18       54.45       57.63      7.71 o 
  -4  -1  18        3.05        4.20      6.16 o 
  -3  -1  18      446.46      443.29     17.60 o 
  -2  -1  18      493.03      586.13     21.45 o 
  -1  -1  18       48.78      117.03     15.22 o 
   0  -1  18      251.64      275.39     14.90 o 
   1  -1  18       96.91      149.55     10.46 o 
   2  -1  18        3.86       14.44      6.39 o 
  -7   0  18      135.93      130.59     10.29 o 
  -6   0  18        3.48        1.32      6.57 o 
  -5   0  18      221.13      199.57     11.74 o 
  -4   0  18      142.55      126.99     18.30 o 
  -3   0  18       98.19       84.22     17.69 o 
  -2   0  18      247.62      220.88     12.18 o 
  -1   0  18      281.87      242.74      9.83 o 
   0   0  18       50.71       34.30      8.91 o 
   1   0  18      215.39      188.95     11.88 o 
   2   0  18       42.64       40.37      9.90 o 
  -6   1  18      152.97      156.30     10.69 o 
  -5   1  18        3.63       -2.35      4.20 o 
  -4   1  18      268.63      231.01     12.34 o 
  -3   1  18      115.89      123.21      9.18 o 
  -2   1  18        0.31        0.21      4.70 o 
  -1   1  18      232.66      236.81     24.61 o 
   0   1  18      255.24      295.21     24.45 o 
   1   1  18       14.33       12.08      7.36 o 
  -6   2  18      231.99      218.49     24.78 o 
  -5   2  18      150.21      145.11     10.41 o 
  -4   2  18        0.48       -1.23      4.75 o 
  -3   2  18      181.46      158.72      8.80 o 
  -2   2  18      130.73      139.26     15.58 o 
  -1   2  18        3.87        0.45      8.38 o 
   0   2  18      101.03      115.42      9.65 o 
   1   2  18       57.18       47.24      8.32 o 
  -6   3  18        1.61       -4.52      3.01 o 
  -5   3  18      192.07      194.34     11.98 o 
  -4   3  18      114.16       98.86      6.97 o 
  -3   3  18        8.14        4.66      4.84 o 
  -2   3  18      106.72      107.16      9.13 o 
  -1   3  18       37.05       34.60      7.64 o 
   0   3  18        1.00       -3.40      6.96 o 
  -5   4  18        4.61       53.06      6.16 o 
  -4   4  18      121.08      160.99     10.39 o 
  -3   4  18      100.03      142.15     10.46 o 
  -2   4  18        4.54        3.53      6.96 o 
  -1   4  18       32.58       34.23      8.05 o 
  -1 -13  19        1.29       -0.26      2.72 o 
  -3 -12  19        0.76       -2.97      4.94 o 
  -2 -12  19       14.74        9.64      5.46 o 
  -1 -12  19        4.43        4.42     10.15 o 
   0 -12  19        4.14       -0.24      8.26 o 
   1 -12  19       55.29       67.83      9.00 o 
  -4 -11  19       49.49       39.54      5.88 o 
  -3 -11  19        5.15        4.88      4.96 o 
  -2 -11  19       31.96       34.88      5.63 o 
  -1 -11  19       31.47       25.21      6.36 o 
   0 -11  19       41.77       44.88     12.72 o 
   1 -11  19        0.84       -5.79      6.22 o 
  -5 -10  19        9.30       24.97      8.05 o 
  -4 -10  19        0.04       30.87      5.35 o 
  -3 -10  19        0.10        4.44      4.83 o 
  -2 -10  19        0.18       -7.00      4.67 o 
  -1 -10  19       46.16       36.52      6.34 o 
   0 -10  19       60.92       62.90      7.33 o 
   1 -10  19       29.43       42.75      6.99 o 
   2 -10  19       73.61       68.00      8.45 o 
  -5  -9  19        0.64      -10.71      7.14 o 
  -4  -9  19       10.79        8.23      7.15 o 
  -3  -9  19        1.32       -1.12      4.62 o 
  -2  -9  19      185.90      163.44      9.23 o 
  -1  -9  19       21.80       10.25      4.98 o 
   0  -9  19      190.90      160.13     34.10 o 
   1  -9  19      116.05       96.14     13.60 o 
   2  -9  19       28.60        4.81      3.44 o 
  -5  -8  19        3.63        1.51      7.31 o 
  -4  -8  19       80.96       76.36      8.77 o 
  -3  -8  19       50.79       37.74      7.73 o 
  -2  -8  19       37.86       48.33      7.14 o 
  -1  -8  19      254.49      241.72      9.69 o 
   0  -8  19        0.41       -1.79      9.14 o 
   2  -8  19       66.89       80.88      8.54 o 
  -6  -7  19        7.87       -4.62      7.39 o 
  -5  -7  19        0.02      -10.29      6.86 o 
  -4  -7  19       69.17       65.13      8.44 o 
  -3  -7  19      155.22      150.14     12.70 o 
  -2  -7  19        0.11       -6.26      4.17 o 
  -1  -7  19      182.99      175.48      8.97 o 
   0  -7  19      203.19      169.80      9.87 o 
   1  -7  19        1.47        1.29      6.08 o 
   2  -7  19      342.06      360.99     15.42 o 
  -6  -6  19       32.23       66.02      9.39 o 
  -5  -6  19      150.31      175.49     11.56 o 
  -4  -6  19        8.76        4.75      7.01 o 
  -3  -6  19       16.38        8.60      6.97 o 
  -2  -6  19      138.38      144.51     10.04 o 
  -1  -6  19        0.30       -6.62      4.42 o 
   0  -6  19      213.04      192.41     10.25 o 
   1  -6  19      163.73      155.65     11.61 o 
   2  -6  19       22.15       27.40      7.15 o 
  -6  -5  19       26.04       22.60      7.80 o 
  -5  -5  19      129.97      134.54     10.30 o 
  -4  -5  19      110.42      116.67      9.64 o 
  -3  -5  19       29.63       24.93      8.29 o 
  -2  -5  19       39.65       28.93      7.06 o 
  -1  -5  19      247.37      107.95     10.98 o 
   0  -5  19        7.52       38.67      5.30 o 
   1  -5  19      147.78      213.64     13.67 o 
   2  -5  19      165.51      183.70     11.40 o 
  -6  -4  19       47.75       52.72      8.38 o 
  -5  -4  19        8.18        1.33      6.84 o 
  -4  -4  19      212.29      200.52     12.13 o 
  -3  -4  19      105.11      116.73      9.37 o 
  -2  -4  19        7.49       46.15     13.37 o 
  -1  -4  19      170.10      171.38     21.54 o 
   0  -4  19      196.25      187.46     32.49 o 
   1  -4  19       12.92       12.33      6.09 o 
   2  -4  19       69.04       65.19     10.37 o 
  -6  -3  19       28.88       32.17      8.43 o 
  -5  -3  19       86.75       88.01     10.28 o 
  -4  -3  19       19.18        8.28      6.73 o 
  -3  -3  19      331.27      291.43     14.08 o 
  -2  -3  19       77.98       59.02      7.84 o 
  -1  -3  19        1.18       -9.61      6.41 o 
   0  -3  19      158.94      152.76     13.34 o 
   2  -3  19        4.49        3.02      8.81 o 
  -6  -2  19        1.49       -9.62      6.82 o 
  -5  -2  19      133.84      129.07      9.97 o 
  -4  -2  19      121.68      114.71      9.44 o 
  -3  -2  19        4.60        5.78      6.43 o 
  -2  -2  19      241.04      227.01     12.34 o 
  -1  -2  19      250.57      222.22     37.05 o 
   0  -2  19        0.21      -12.68      9.80 o 
  -6  -1  19      107.93       95.85      9.43 o 
  -5  -1  19       19.69       13.25      7.04 o 
  -4  -1  19      164.14      157.46     17.74 o 
  -3  -1  19      202.78      196.98     11.80 o 
  -2  -1  19        2.42        1.03      6.58 o 
  -1  -1  19      162.99      147.54     19.95 o 
   0  -1  19      242.69      301.46     23.42 o 
   1  -1  19        0.13       17.54      8.81 o 
  -6   0  19       83.12       76.66      8.97 o 
  -5   0  19      202.61      182.06     11.55 o 
  -4   0  19       43.96       37.36      7.53 o 
  -3   0  19      286.61      274.89     13.99 o 
  -2   0  19      294.80      305.83     37.45 o 
  -1   0  19       59.01       73.29     15.17 o 
   0   0  19      164.36      180.26     11.90 o 
   1   0  19       17.89        4.11      8.74 o 
  -5   1  19      151.82      118.27     19.35 o 
  -4   1  19      229.35      190.26     11.88 o 
  -3   1  19        0.08       -4.84      7.96 o 
  -2   1  19      258.15      238.63     13.07 o 
  -1   1  19      131.38      135.01      9.97 o 
   0   1  19        2.01       -1.93      7.05 o 
  -5   2  19        3.58       -8.01     11.03 o 
  -4   2  19       96.83       87.89      9.07 o 
  -3   2  19      126.20      125.70      9.97 o 
  -2   2  19       19.38       24.10      7.52 o 
  -1   2  19       75.78       61.39      8.41 o 
  -3   3  19       28.72       23.69      7.32 o 
  -2 -11  20      123.01      119.85      7.70 o 
  -1 -11  20       19.10       13.09      6.44 o 
   0 -11  20      105.79      120.95     14.63 o 
  -3 -10  20       36.22       42.97      5.91 o 
  -2 -10  20       62.32       70.27     11.35 o 
  -1 -10  20      359.00      347.95     14.28 o 
   0 -10  20       12.55       16.87      6.62 o 
  -4  -9  20        3.92       -8.98      7.45 o 
  -3  -9  20      117.27      102.47      9.81 o 
  -2  -9  20       12.01        2.88      5.27 o 
  -1  -9  20      150.34      143.56      9.26 o 
   0  -9  20      333.39      277.52     12.81 o 
   1  -9  20       23.38        9.95      7.35 o 
  -4  -8  20       23.11       14.87      7.86 o 
  -3  -8  20       33.15       39.28      8.32 o 
  -2  -8  20      277.40      254.96     14.95 o 
  -1  -8  20        2.14        1.08      4.92 o 
   0  -8  20       79.19       89.69     10.95 o 
   1  -8  20      179.78      163.77     13.99 o 
  -5  -7  20       39.93       37.27      8.54 o 
  -4  -7  20      266.07      248.69     19.87 o 
  -3  -7  20        6.67       -5.42      7.17 o 
  -2  -7  20       82.27       80.56      9.13 o 
  -1  -7  20      234.50      220.88     10.59 o 
   0  -7  20       22.78       18.18      8.08 o 
   1  -7  20       36.09       45.93      7.51 o 
  -5  -6  20       53.21       48.74      8.99 o 
  -4  -6  20      111.21      109.66     10.08 o 
  -3  -6  20      158.79      168.91     11.59 o 
  -2  -6  20        5.83       16.66      8.86 o 
  -1  -6  20       99.01       88.27      9.40 o 
   0  -6  20      109.96      126.75     21.08 o 
   1  -6  20       28.67       28.25      9.87 o 
  -5  -5  20      109.39      115.29     10.46 o 
  -4  -5  20       72.96       68.59      8.93 o 
  -3  -5  20      166.57      162.41     11.24 o 
  -2  -5  20      205.27      168.97     13.79 o 
  -1  -5  20       30.72       15.71      7.54 o 
   0  -5  20       14.28        5.77      9.44 o 
   1  -5  20       76.71      107.47      8.76 o 
  -5  -4  20        8.32        3.96      7.54 o 
  -4  -4  20      130.74      127.82     10.50 o 
  -3  -4  20      108.52      124.73     22.10 o 
  -2  -4  20       67.60       61.81     37.22 o 
  -1  -4  20      180.06      193.48     13.09 o 
   0  -4  20       23.68       11.39      9.21 o 
   1  -4  20        8.42        0.46     10.34 o 
  -5  -3  20        6.38        5.50      7.57 o 
  -4  -3  20        5.66       11.38      8.21 o 
  -2  -3  20      131.35      140.42     12.84 o 
  -1  -3  20       79.67       68.68      8.89 o 
   0  -3  20      121.21      124.87     10.15 o 
  -5  -2  20      275.72      236.02     13.57 o 
  -4  -2  20        0.99       -2.18      7.05 o 
  -3  -2  20       59.83       76.69      9.06 o 
  -2  -2  20      228.98      220.40     33.25 o 
  -1  -2  20       58.83       52.49      8.45 o 
   0  -2  20       86.93      114.62     16.94 o 
  -5  -1  20       81.61      122.57     10.28 o 
  -4  -1  20      291.83      277.17     44.57 o 
  -3  -1  20        5.89       15.89      7.56 o 
  -2  -1  20       68.86       72.17      8.91 o 
  -1  -1  20       44.53       48.29     14.97 o 
  -4   0  20       73.49       89.29     17.48 o 
  -3   0  20      110.33      121.35     10.25 o 
  -2   0  20       27.79       19.07      7.55 o 
  -1   0  20        8.59        2.59     14.36 o 
  -3  -8  21      133.34      133.07     11.66 o 
  -2  -8  21       56.53       54.29      9.11 o 
  -1  -8  21       14.62        2.18     10.09 o 
  -3  -7  21       16.15       12.09     11.04 o 
  -2  -7  21      121.37      100.56     10.90 o 
  -1  -7  21       10.84       -8.12      9.20 o 
  -4  -6  21      277.57      295.06     15.58 o 
  -3  -6  21      100.41       99.80     17.38 o 
  -2  -6  21       14.46       20.27      9.04 o 
  -1  -6  21       94.39       99.31     15.63 o 
  -4  -5  21       77.52       74.90     15.09 o 
  -3  -5  21      333.41      319.27     15.71 o 
  -2  -5  21       95.86       70.87     25.00 o 
  -1  -5  21       88.43       77.49     17.33 o 
  -4  -4  21      121.20      150.04     11.42 o 
  -3  -4  21        8.95       -6.65      7.51 o 
  -2  -4  21      119.93      101.66     18.33 o 
  -1  -4  21        7.31        7.22      9.93 o 
  -3  -3  21       25.80        3.41     16.56 o 
  -2  -3  21       20.16       20.79      8.21 o 
                                                 
